# Supplementary material for: {4-Bromo-2-[(2-morpholinoeth­yl)imino­meth­yl]phenolato}iodido(methanol)zinc(II)
Source: Acta Crystallogr Sect E Struct Rep Online. 2009 Mar 19;65(Pt 4):m418. doi: 10.1107/S1600536809009234 (PMC2968908; doi:10.1107/S1600536809009234)
Supplement: Supplementary file 2 [file e-65-0m418-Isup2.hkl]

# 
# h,k,l, Fc-squared, Fo-squared, sigma(Fo-squared) and status flag 
# 
data_I
_shelx_title ' A in P2(1)/c' 
_shelx_refln_list_code          4 
_shelx_F_calc_maximum      390.38 
_exptl_crystal_F_000      1040.00 
_reflns_d_resolution_high  0.7828 
 
loop_ 
 _symmetry_equiv_pos_as_xyz 
 'x, y, z' 
 '-x, y+1/2, -z+1/2' 
 '-x, -y, -z' 
 'x, -y-1/2, z-1/2' 
 
_cell_length_a     7.7467 
_cell_length_b    24.9771 
_cell_length_c     9.5983 
_cell_angle_alpha  90.000 
_cell_angle_beta  100.497 
_cell_angle_gamma  90.000 
 
_shelx_F_squared_multiplier     1.000 
 
loop_ 
 _refln_index_h 
 _refln_index_k 
 _refln_index_l 
 _refln_F_squared_calc 
 _refln_F_squared_meas 
 _refln_F_squared_sigma 
 _refln_observed_status 
   1   0   0     6785.70     7684.80    170.04 o 
   2   0   0      895.07     1173.37     41.13 o 
   3   0   0    36108.93    36784.50    971.15 o 
   4   0   0     2006.50     2176.28    105.27 o 
   5   0   0      357.54      422.11     67.11 o 
   6   0   0    15050.25    15147.43    653.43 o 
   7   0   0     2372.66     2402.45    171.93 o 
   8   0   0      310.24      190.79     70.82 o 
   9   0   0     3250.11     3084.99    227.46 o 
   1   1   0       33.51      114.67     16.96 o 
   2   1   0     1478.20     1678.26     35.37 o 
   3   1   0     4586.98     4570.73     87.22 o 
   4   1   0    10655.70    10841.15    214.05 o 
   5   1   0     5571.47     5609.19    195.85 o 
   6   1   0       12.52       37.03     28.19 o 
   7   1   0       12.16       20.20     30.46 o 
   8   1   0       53.04       67.63     44.11 o 
   9   1   0      110.42      119.42     52.07 o 
   0   2   0    32196.86    30645.68    663.50 o 
   1   2   0     8806.77    10136.26    172.75 o 
   2   2   0     7153.69     7677.51    135.14 o 
   3   2   0    38417.35    40775.12    684.21 o 
   4   2   0      277.15      237.90     19.66 o 
   5   2   0       59.90      107.00     30.29 o 
   6   2   0    12703.59    12060.45    488.03 o 
   7   2   0     1228.88     1045.45    133.40 o 
   8   2   0       52.66       53.44     41.77 o 
   9   2   0     1532.15     1554.28    119.95 o 
   1   3   0    29502.05    30900.60    516.34 o 
   2   3   0    36404.81    37119.50    620.55 o 
   3   3   0      700.73      797.97     36.03 o 
   4   3   0     7569.24     7106.64    133.29 o 
   5   3   0     2616.13     2555.76    110.92 o 
   6   3   0     2468.64     2757.24    124.97 o 
   7   3   0     2199.71     2285.82    118.21 o 
   8   3   0     1411.92     1184.80    229.61 o 
   9   3   0      486.96      717.57     88.44 o 
   0   4   0     1359.10     1117.35     38.69 o 
   1   4   0     4194.72     4571.31     83.62 o 
   2   4   0     1696.64     1885.80     50.19 o 
   3   4   0        1.97      -11.29      7.53 o 
   4   4   0     2634.12     2852.61     63.66 o 
   5   4   0      565.89      619.64     46.98 o 
   6   4   0      137.65      202.38     95.47 o 
   7   4   0      148.05      188.83     44.53 o 
   8   4   0      520.97      523.27     69.49 o 
   9   4   0       63.05       22.84     42.04 o 
   1   5   0    11138.48    11389.53    197.67 o 
   2   5   0    20928.80    21219.96    361.45 o 
   3   5   0       10.25        3.74     10.43 o 
   4   5   0     6456.53     6628.81    156.52 o 
   5   5   0       58.58        7.65     18.20 o 
   6   5   0      946.61      938.65     73.97 o 
   7   5   0     2043.51     2099.46    113.85 o 
   8   5   0     1242.07     1283.66    148.62 o 
   9   5   0      645.15      737.89     92.39 o 
   0   6   0    10016.59     9270.29    211.47 o 
   1   6   0     3261.93     3448.98     68.44 o 
   2   6   0     8586.33     8651.94    155.72 o 
   3   6   0    18175.62    18306.13    318.18 o 
   4   6   0     2346.74     2624.95    111.60 o 
   5   6   0     2044.32     1805.29     73.93 o 
   6   6   0    12505.47    12157.42    313.87 o 
   7   6   0      168.36      168.51     91.98 o 
   8   6   0      376.96      389.01     63.64 o 
   9   6   0      909.11     1005.91    152.04 o 
   1   7   0     1958.48     1828.59     42.89 o 
   2   7   0     2305.42     2294.07     52.16 o 
   3   7   0     4026.93     4263.80     88.00 o 
   4   7   0     4899.27     4608.86    109.60 o 
   5   7   0     1147.45     1125.36     61.04 o 
   6   7   0      479.99      476.80     48.49 o 
   7   7   0       84.92       30.58     34.17 o 
   8   7   0       67.60       62.60     42.57 o 
   9   7   0       28.19       12.62     48.37 o 
   0   8   0   150741.91   141840.48   4155.71 o 
   1   8   0     4304.13     4449.76     88.13 o 
   2   8   0      960.11      992.08     49.94 o 
   3   8   0    11683.64    10616.89    194.20 o 
   4   8   0     1181.36     1319.60     42.40 o 
   5   8   0      555.79      607.33     44.19 o 
   6   8   0    11150.78    10843.36    286.64 o 
   7   8   0     1920.69     1898.58    113.36 o 
   8   8   0      436.21      521.54     72.22 o 
   9   8   0     3011.25     3271.20    286.55 o 
   1   9   0     1739.56     1680.22     42.83 o 
   2   9   0       75.24      112.78     27.26 o 
   3   9   0      425.71      353.26     22.36 o 
   4   9   0    15749.71    15793.13    284.33 o 
   5   9   0     3963.46     4238.47    105.75 o 
   6   9   0        2.59       25.07     24.44 o 
   7   9   0      585.86      809.10     66.57 o 
   8   9   0       47.31       22.93     42.57 o 
   9   9   0      481.83      394.94     75.67 o 
   0  10   0    17124.72    16973.08    384.32 o 
   1  10   0    18132.43    19732.28    314.03 o 
   2  10   0      172.99      152.05     15.64 o 
   3  10   0    21443.79    22036.24    385.46 o 
   4  10   0      157.97      171.91     24.39 o 
   5  10   0      735.04      732.79     47.44 o 
   6  10   0     4059.79     3856.24    245.16 o 
   7  10   0      920.00     1029.29     75.10 o 
   8  10   0      192.69      189.69     56.70 o 
   9  10   0      730.47      526.19    121.60 o 
   1  11   0     7080.94     7160.10    125.50 o 
   2  11   0    17296.27    18249.92    322.03 o 
   3  11   0     3897.82     3972.76     88.18 o 
   4  11   0     3081.17     3047.28     74.94 o 
   5  11   0     2225.07     2232.82     65.01 o 
   6  11   0     1717.20     1576.08     80.85 o 
   7  11   0     1954.95     1921.28     96.31 o 
   8  11   0     1131.75      954.69    143.87 o 
   9  11   0      368.03      453.59    125.91 o 
   0  12   0        4.40      113.17     17.56 o 
   1  12   0    10511.98    10234.04    173.31 o 
   2  12   0     8564.98     8957.84    170.86 o 
   3  12   0        4.13       57.92     23.79 o 
   4  12   0     2181.91     2178.31     61.14 o 
   5  12   0     1594.19     1457.86     65.55 o 
   6  12   0      565.64      603.34     62.42 o 
   7  12   0      107.67       90.91     35.67 o 
   8  12   0     1181.62     1457.27    174.75 o 
   9  12   0        0.27      -83.00     84.33 o 
   1  13   0     6975.87     7218.29    155.61 o 
   2  13   0     7626.87     7745.56    152.32 o 
   3  13   0       13.03       14.99     14.09 o 
   4  13   0        1.68       -5.72     14.96 o 
   5  13   0      164.37      136.89     24.22 o 
   6  13   0      582.44      666.92     58.30 o 
   7  13   0      142.56      177.31     56.32 o 
   8  13   0      555.12      631.90    129.62 o 
   0  14   0     2503.31     2554.10     90.69 o 
   1  14   0      127.27      131.88     14.79 o 
   2  14   0     7251.42     7226.46    145.31 o 
   3  14   0     9530.16     9582.02    185.66 o 
   4  14   0      815.86     1017.07     59.36 o 
   5  14   0     4116.88     4079.71     99.99 o 
   6  14   0     1872.95     2248.70    126.65 o 
   7  14   0      293.86      208.95     59.31 o 
   8  14   0      369.94      473.64     82.92 o 
   1  15   0     1421.49     1461.45     44.49 o 
   2  15   0     3685.68     3683.93     78.30 o 
   3  15   0      970.92     1095.03     52.83 o 
   4  15   0      479.94      482.86     33.99 o 
   5  15   0      649.57      742.76     48.98 o 
   6  15   0      449.65      542.41     72.45 o 
   7  15   0      628.10      480.93     75.53 o 
   8  15   0       30.86      154.10     63.84 o 
   0  16   0    26919.62    27535.58    622.56 o 
   1  16   0     2565.06     2617.81     93.98 o 
   2  16   0      553.78      569.08     28.75 o 
   3  16   0     1128.13      989.16     71.17 o 
   4  16   0      108.46      148.87     24.27 o 
   5  16   0      585.80      721.10     71.88 o 
   6  16   0     1662.36     2016.27    128.16 o 
   7  16   0      353.69      346.23     70.35 o 
   8  16   0       93.15       50.08     55.37 o 
   1  17   0     1715.96     1743.58     48.75 o 
   2  17   0      705.93      645.36     31.48 o 
   3  17   0      330.69      351.35     40.29 o 
   4  17   0     4030.19     4197.07    117.36 o 
   5  17   0     2910.08     2823.61     94.48 o 
   6  17   0       12.52       22.85     53.08 o 
   7  17   0      318.99      503.53    170.52 o 
   8  17   0        6.89        0.89     57.46 o 
   0  18   0      635.03      596.75     42.49 o 
   1  18   0     4039.92     4379.96     91.65 o 
   2  18   0       27.36       22.55     16.99 o 
   3  18   0     2393.53     2280.75     68.49 o 
   4  18   0       58.87       28.12     24.88 o 
   5  18   0      948.26     1109.62     62.07 o 
   6  18   0      430.27      518.11    168.67 o 
   7  18   0      634.37      631.06    120.04 o 
   8  18   0      345.22      233.05     76.98 o 
   1  19   0     1216.27     1324.93     44.52 o 
   2  19   0      180.09      255.88     33.99 o 
   3  19   0       93.89       97.42     22.23 o 
   4  19   0      846.79     1028.21     72.41 o 
   5  19   0      859.05      900.76     60.54 o 
   6  19   0      390.29      341.50     75.42 o 
   7  19   0     1255.58     1144.26    113.90 o 
   0  20   0       78.73      138.66     29.01 o 
   1  20   0     3426.16     3319.44     86.11 o 
   2  20   0      924.32      901.74     44.70 o 
   3  20   0       30.83       26.09     31.57 o 
   4  20   0     2143.86     2046.93     80.75 o 
   5  20   0      480.51      585.98     51.35 o 
   6  20   0      165.04      168.74     57.35 o 
   7  20   0        0.05       36.53     54.77 o 
   1  21   0      698.93      764.31     41.80 o 
   2  21   0      485.36      514.72     49.47 o 
   3  21   0      158.97      159.45     32.15 o 
   4  21   0      321.29      362.52     42.42 o 
   5  21   0        0.48       14.75     36.67 o 
   6  21   0      274.97      139.88     69.26 o 
   7  21   0       39.58       78.48     58.68 o 
   0  22   0      513.78      489.47     59.53 o 
   1  22   0       37.48       62.52     24.99 o 
   2  22   0     1796.77     1771.87     94.10 o 
   3  22   0      685.76      718.25     64.38 o 
   4  22   0      471.06      520.39     49.33 o 
   5  22   0     1828.84     1714.32    121.84 o 
   6  22   0      532.74      648.73     87.31 o 
   7  22   0       87.84       24.90     58.27 o 
   1  23   0      858.56      995.10     71.28 o 
   2  23   0      241.09      198.00     61.19 o 
   3  23   0      526.71      571.77     50.01 o 
   4  23   0       28.51       20.06     29.39 o 
   5  23   0      410.07      532.51     61.30 o 
   6  23   0      173.97      290.41     80.47 o 
   0  24   0     2975.76     2977.05    217.37 o 
   1  24   0      274.34      232.65     45.34 o 
   2  24   0      626.45      741.11     66.47 o 
   3  24   0       24.94       -3.79     30.09 o 
   4  24   0       27.69       -5.65     33.88 o 
   5  24   0      267.58      234.50     57.09 o 
   6  24   0      203.23      160.32     79.73 o 
   1  25   0      514.30      601.19     87.64 o 
   2  25   0       21.93       28.57     35.49 o 
   3  25   0      302.26      315.73     51.58 o 
   4  25   0      635.65      726.32     71.12 o 
   5  25   0      405.56      279.16     63.35 o 
   6  25   0       14.49      -36.46     84.41 o 
   0  26   0        0.55      -24.20     70.97 o 
   1  26   0      434.68      729.03     94.62 o 
   2  26   0      113.69       92.79     58.65 o 
   3  26   0      694.87      753.46    135.30 o 
   4  26   0       33.19       49.68     41.96 o 
   5  26   0      764.62     1015.11    146.99 o 
   1  27   0       70.02      106.62     63.55 o 
   2  27   0        2.21      -52.98     85.15 o 
   3  27   0       32.36       38.90     52.89 o 
   4  27   0      124.90      159.91     62.01 o 
   5  27   0      194.35      291.01     99.33 o 
   0  28   0        2.74      -61.91     74.68 o 
   1  28   0      772.77      860.58    223.01 o 
   2  28   0      418.59      500.95     84.92 o 
   3  28   0        0.43       71.57     60.72 o 
   4  28   0      380.50      336.33     74.31 o 
   1  29   0        3.73       55.40     61.04 o 
   2  29   0      176.48      238.57     69.76 o 
   3  29   0      255.92      256.62     73.80 o 
   4  29   0      151.40      148.19     68.74 o 
   0  30   0      207.41      157.68     99.03 o 
   1  30   0        0.96       10.03     56.94 o 
   2  30   0      412.22      341.60     82.76 o 
   3  30   0       21.60       98.75     66.80 o 
   1  31   0        8.79       76.40     71.00 o 
   2  31   0      206.17      264.29     96.21 o 
  -9   1   1     1043.56     1137.08    106.20 o 
  -8   1   1     1089.52     1079.85    119.15 o 
  -7   1   1     7209.32     7017.21    250.50 o 
  -6   1   1     1210.34     1132.13     79.00 o 
  -5   1   1     4358.79     4253.47     90.78 o 
  -4   1   1     6669.37     6358.08    138.95 o 
  -3   1   1      594.86      614.05     21.09 o 
  -2   1   1    30286.65    31479.34    483.84 o 
  -1   1   1     7306.82     7684.06    121.01 o 
   0   1   1        3.56       -2.15      3.90 o 
   1   1   1       62.80      210.90     22.31 o 
   2   1   1    35769.79    36742.37   1007.29 o 
   3   1   1     2542.74     2762.39    119.52 o 
   4   1   1     7199.89     6999.44    224.71 o 
   5   1   1     2866.03     2444.25    136.45 o 
   6   1   1     5307.98     5055.97    190.24 o 
   7   1   1     2192.60     2292.63    118.62 o 
   8   1   1     1927.51     1799.10    119.32 o 
   9   1   1     2222.84     2153.59    304.52 o 
  -9   2   1     1618.13     2006.80    205.49 o 
  -8   2   1      799.83      813.30     83.67 o 
  -7   2   1       21.26       26.02     30.85 o 
  -6   2   1    10425.80    10193.05    327.35 o 
  -5   2   1     3717.45     3511.85     78.67 o 
  -4   2   1     2122.40     2037.32     49.98 o 
  -3   2   1    25547.45    26133.26    444.34 o 
  -2   2   1     5894.67     6498.97    106.83 o 
  -1   2   1    16751.79    18606.18    286.49 o 
   0   2   1    16106.43    16549.28    309.48 o 
   1   2   1    19048.68    21696.93    405.62 o 
   2   2   1     1147.68     1103.59     28.25 o 
   3   2   1    38245.05    38785.29    824.10 o 
   4   2   1       67.20       76.18     14.38 o 
   5   2   1      135.15      115.52     31.68 o 
   6   2   1     7049.32     6652.98    409.49 o 
   7   2   1      372.64      345.41     55.25 o 
   8   2   1      729.54      588.38     93.32 o 
   9   2   1      745.65      618.38     82.39 o 
  -9   3   1       93.38      123.52     50.25 o 
  -8   3   1      320.98      430.90     94.87 o 
  -7   3   1       59.35       23.26     32.28 o 
  -6   3   1      471.45      448.00     63.39 o 
  -5   3   1     3373.22     3480.12     77.92 o 
  -4   3   1     8058.27     7884.84    147.75 o 
  -3   3   1     3774.24     3738.85    103.81 o 
  -2   3   1     7239.33     7619.75    135.61 o 
  -1   3   1      258.07      245.57     10.02 o 
   0   3   1     3201.78     3452.12     62.15 o 
   1   3   1     4017.32     4338.95    102.01 o 
   2   3   1    11585.30    12941.00    222.96 o 
   3   3   1     5722.01     5648.37    115.66 o 
   4   3   1     5713.50     5879.86    123.12 o 
   5   3   1     3042.32     2830.28    118.85 o 
   6   3   1       37.24       77.35     33.92 o 
   7   3   1        1.69       15.02     33.34 o 
   8   3   1       24.51       18.84     38.07 o 
   9   3   1      284.00      379.35     80.77 o 
  -9   4   1     4126.09     4072.88    190.46 o 
  -8   4   1     1496.32     1662.09    115.27 o 
  -7   4   1     2620.97     2351.26    120.17 o 
  -6   4   1    11948.35    11765.70    302.72 o 
  -5   4   1        7.56       -0.98     12.14 o 
  -4   4   1     2014.38     2380.15     57.20 o 
  -3   4   1    47447.59    48467.88    813.49 o 
  -2   4   1       25.64       85.74     26.58 o 
  -1   4   1    14346.09    15772.39    268.35 o 
   0   4   1    73494.02    71364.81   1087.11 o 
   1   4   1    23227.26    25112.79    423.49 o 
   2   4   1     7703.65     8761.82    155.74 o 
   3   4   1    11887.98    11504.48    203.60 o 
   4   4   1     2215.92     2227.85     56.47 o 
   5   4   1     1357.21     1392.94    117.81 o 
   6   4   1    17109.37    15910.58    485.27 o 
   7   4   1     1625.68     1450.16    119.45 o 
   8   4   1      745.81      681.42     80.41 o 
   9   4   1     2083.63     2158.78    140.06 o 
  -9   5   1      196.79      127.18     61.32 o 
  -8   5   1       35.58       90.64     45.04 o 
  -7   5   1     1100.98     1005.19     83.44 o 
  -6   5   1       40.33       78.32     42.85 o 
  -5   5   1     4721.03     4707.27    118.68 o 
  -4   5   1    11741.88    11661.90    211.89 o 
  -3   5   1    21591.84    23002.72    437.41 o 
  -2   5   1      106.72      119.77     11.85 o 
  -1   5   1       40.85      134.55     11.53 o 
   0   5   1      192.91      223.68      9.97 o 
   1   5   1    11197.47    11749.11    204.57 o 
   2   5   1     3652.04     3835.95     76.13 o 
   3   5   1     6731.46     6679.02    125.33 o 
   4   5   1     7384.36     7195.99    136.49 o 
   5   5   1     1035.76      846.97    132.74 o 
   6   5   1        8.20       40.18     36.00 o 
   7   5   1      127.86      137.89    100.22 o 
   8   5   1      101.91       86.22     42.91 o 
   9   5   1      453.85      521.40     77.75 o 
  -9   6   1      890.71      935.68    103.19 o 
  -8   6   1       44.06      -25.56     37.39 o 
  -7   6   1      413.19      515.40     53.18 o 
  -6   6   1     8923.64     8577.40    234.06 o 
  -5   6   1      114.28      122.08     18.25 o 
  -4   6   1      877.93      870.20     43.19 o 
  -3   6   1    20038.18    20833.64    360.08 o 
  -2   6   1       13.43       50.33      8.78 o 
  -1   6   1    22638.03    23843.21    403.91 o 
   0   6   1    25114.29    25929.92    441.47 o 
   1   6   1     3384.08     3900.81     76.71 o 
   2   6   1     3457.76     3834.60     77.69 o 
   3   6   1    23720.68    24270.13    417.24 o 
   4   6   1      580.97      683.64     28.44 o 
   5   6   1      634.65      703.72    176.68 o 
   6   6   1     5236.81     5203.51    195.30 o 
   7   6   1      613.47      652.51     72.81 o 
   8   6   1        4.04      -26.42     34.07 o 
   9   6   1      858.17      929.05    101.23 o 
  -9   7   1      594.40      681.57    190.05 o 
  -8   7   1     1004.69     1035.32     95.82 o 
  -7   7   1     4712.68     4890.67    160.51 o 
  -6   7   1     1659.58     1723.03     78.56 o 
  -5   7   1     1572.30     1446.48     54.87 o 
  -4   7   1    11286.27    11297.49    207.34 o 
  -3   7   1      226.22      264.08     18.21 o 
  -2   7   1    15086.27    15157.10    264.33 o 
  -1   7   1    47761.13    48495.06    742.44 o 
   0   7   1     5005.81     5020.15     86.13 o 
   1   7   1     7933.56     7532.92    138.33 o 
   2   7   1    14947.44    14642.78    257.46 o 
   3   7   1     1797.07     1826.51     62.46 o 
   4   7   1    13508.60    13891.63    249.85 o 
   5   7   1      863.60      830.25     64.91 o 
   6   7   1     1290.56     1164.60     83.03 o 
   7   7   1     2431.78     2245.51    120.84 o 
   8   7   1     1101.10      865.62     89.34 o 
   9   7   1      858.35      724.31    129.47 o 
  -9   8   1       25.74       -8.91     64.29 o 
  -8   8   1      442.29      618.48    136.30 o 
  -7   8   1       12.04       29.03     28.36 o 
  -6   8   1      106.74      115.58     30.11 o 
  -5   8   1      538.33      570.42     52.62 o 
  -4   8   1      182.04      188.85     24.54 o 
  -3   8   1     2799.92     2926.56     96.27 o 
  -2   8   1     2400.62     2422.91     54.50 o 
  -1   8   1     1627.75     1542.47     33.68 o 
   0   8   1     1293.57     1174.73     28.48 o 
   1   8   1     3261.06     3177.23     67.44 o 
   2   8   1     3559.20     3713.47     78.34 o 
   3   8   1        6.58       19.75     11.31 o 
   4   8   1      264.76      244.51     20.95 o 
   5   8   1     1170.76     1000.70     83.54 o 
   6   8   1      131.51       60.79     71.12 o 
   7   8   1       14.63       89.92     42.59 o 
   8   8   1      693.45      736.77     84.14 o 
   9   8   1        0.17      -63.99     42.66 o 
  -9   9   1      405.58      566.58    118.48 o 
  -8   9   1      365.01      420.35     55.80 o 
  -7   9   1     1643.55     1657.95     93.17 o 
  -6   9   1      352.11      412.06     46.91 o 
  -5   9   1     1924.81     2004.94     58.50 o 
  -4   9   1     2238.54     2116.52     56.96 o 
  -3   9   1     1745.17     1879.47     49.52 o 
  -2   9   1    23218.94    23765.35    409.42 o 
  -1   9   1     9428.45     8915.09    147.56 o 
   0   9   1      115.38      144.86     11.21 o 
   1   9   1     3742.95     3537.30     74.48 o 
   2   9   1    11155.41    10699.58    195.28 o 
   3   9   1      208.77      248.15     32.25 o 
   4   9   1      372.22      390.98     25.52 o 
   5   9   1     1697.80     1622.09     82.17 o 
   6   9   1     1935.13     1905.94    102.40 o 
   7   9   1     1014.85     1151.97    145.80 o 
   8   9   1     1142.86     1270.28    107.73 o 
   9   9   1      706.16      751.79     95.62 o 
  -9  10   1      876.26      994.77    156.34 o 
  -8  10   1      255.64      358.76     67.71 o 
  -7  10   1       41.72       17.81     30.48 o 
  -6  10   1     7117.56     7224.63    207.97 o 
  -5  10   1     3688.14     3739.67     89.41 o 
  -4  10   1      762.33      722.18     33.42 o 
  -3  10   1    15937.81    15697.93    279.99 o 
  -2  10   1     3939.56     3785.42     80.29 o 
  -1  10   1     1690.77     1712.56     38.71 o 
   0  10   1     7572.35     7529.23    128.59 o 
   1  10   1      837.38      823.14     29.80 o 
   2  10   1    13346.01    13900.36    249.53 o 
   3  10   1    18804.34    18602.03    328.86 o 
   4  10   1      307.09      363.13     26.05 o 
   5  10   1      977.74     1054.17     62.43 o 
   6  10   1     3705.57     3689.17    129.53 o 
   7  10   1        3.91      -46.22     30.81 o 
   8  10   1      642.74      827.00     89.90 o 
   9  10   1      301.64      364.12     77.47 o 
  -9  11   1       55.19      142.39     96.66 o 
  -8  11   1       64.42       69.92     55.90 o 
  -7  11   1       44.65       67.46     47.27 o 
  -6  11   1      845.72      971.08     65.27 o 
  -5  11   1      907.38      894.58     40.73 o 
  -4  11   1     1664.35     1717.31     53.69 o 
  -3  11   1     5036.27     4977.22    103.94 o 
  -2  11   1     1773.67     1631.09     74.90 o 
  -1  11   1     4348.07     4525.50     83.49 o 
   0  11   1     5738.19     5942.50    105.99 o 
   1  11   1      608.28      603.57     24.18 o 
   2  11   1      416.70      501.34     26.62 o 
   3  11   1     3179.05     3597.81     82.41 o 
   4  11   1      120.91      207.19     21.94 o 
   5  11   1     2078.68     1951.76     81.57 o 
   6  11   1      205.16      174.28     36.45 o 
   7  11   1      503.79      506.02     68.28 o 
   8  11   1      172.25      105.89     52.20 o 
  -9  12   1     2009.78     2203.20    228.50 o 
  -8  12   1      661.76      645.06    111.21 o 
  -7  12   1     1287.90     1154.85    152.26 o 
  -6  12   1     4147.70     4235.58    179.11 o 
  -5  12   1       40.69       64.47     19.89 o 
  -4  12   1      141.41      160.81     20.37 o 
  -3  12   1    18209.76    18586.75    331.05 o 
  -2  12   1     6288.69     6684.07    131.68 o 
  -1  12   1       85.45      113.09     11.89 o 
   0  12   1    47973.04    47343.91    733.66 o 
   1  12   1     2624.84     2521.01     56.10 o 
   2  12   1     7248.59     7583.01    148.13 o 
   3  12   1     6496.70     6482.01    147.68 o 
   4  12   1     3029.04     3124.84     77.62 o 
   5  12   1      205.00      177.32     32.10 o 
   6  12   1     7656.77     7651.17    221.66 o 
   7  12   1      238.77      201.03     51.83 o 
   8  12   1      454.04      441.94     73.37 o 
  -8  13   1       11.85      -18.37     62.28 o 
  -7  13   1      954.60     1210.37    105.76 o 
  -6  13   1       16.37       49.72     38.88 o 
  -5  13   1     5988.88     5789.35    126.96 o 
  -4  13   1     4042.44     3857.90     90.70 o 
  -3  13   1     7693.28     7874.65    155.49 o 
  -2  13   1       76.60       96.08     14.16 o 
  -1  13   1      469.82      442.44     20.86 o 
   0  13   1      745.02      710.80     39.26 o 
   1  13   1     4390.62     4231.47     83.58 o 
   2  13   1     2377.37     2286.12     60.91 o 
   3  13   1      769.66      693.00     40.11 o 
   4  13   1     4189.15     4397.65    100.80 o 
   5  13   1     1830.81     1799.21     79.86 o 
   6  13   1      100.23      126.10     41.95 o 
   7  13   1      409.01      451.37     68.01 o 
   8  13   1       14.99       -6.38     70.38 o 
  -8  14   1      302.26      186.85     60.47 o 
  -7  14   1      374.55      460.67     72.89 o 
  -6  14   1     3300.90     3387.18    158.08 o 
  -5  14   1     1905.47     2056.44     74.10 o 
  -4  14   1      890.54      933.11     52.14 o 
  -3  14   1     7556.08     7663.59    153.14 o 
  -2  14   1      743.77      778.38     29.58 o 
  -1  14   1     8774.90     9045.37    157.34 o 
   0  14   1     2696.21     2676.92     59.49 o 
   1  14   1     4255.00     4412.54     87.74 o 
   2  14   1      616.74      623.73     32.16 o 
   3  14   1    14773.02    15196.59    279.24 o 
   4  14   1      122.99      149.07     23.80 o 
   5  14   1     2254.21     2057.65     88.12 o 
   6  14   1     1485.76     1584.30     85.23 o 
   7  14   1      410.32      427.05     56.17 o 
   8  14   1       94.77      120.71     82.11 o 
  -8  15   1      729.91      876.48    103.25 o 
  -7  15   1     3046.05     2968.20    156.57 o 
  -6  15   1      502.96      615.99     78.35 o 
  -5  15   1      589.91      629.06     46.15 o 
  -4  15   1     1500.97     1582.68     91.87 o 
  -3  15   1      631.01      553.60     39.14 o 
  -2  15   1     4868.55     4747.44    105.11 o 
  -1  15   1     4809.10     4565.18     90.22 o 
   0  15   1        0.10       14.75     11.07 o 
   1  15   1     3848.37     3486.09     74.70 o 
   2  15   1      630.71      619.54     33.37 o 
   3  15   1      265.78      305.86     27.85 o 
   4  15   1     5387.43     5474.60    121.68 o 
   5  15   1     1305.59     1366.81     74.91 o 
   6  15   1      928.74      848.81     67.82 o 
   7  15   1     1009.75      897.48     96.57 o 
   8  15   1      452.92      762.41    143.57 o 
  -8  16   1     1145.56     1224.54    119.57 o 
  -7  16   1       97.18      139.99     57.21 o 
  -6  16   1      781.01      786.44    177.80 o 
  -5  16   1     2953.20     2783.26     94.94 o 
  -4  16   1     3813.66     3379.57     99.61 o 
  -3  16   1       71.70      105.19     23.64 o 
  -2  16   1     4823.84     4800.75    131.31 o 
  -1  16   1     3433.22     3454.61     78.24 o 
   0  16   1       17.26       42.38     17.82 o 
   1  16   1     3203.83     3036.51     68.87 o 
   2  16   1     2318.72     2383.04     66.95 o 
   3  16   1       71.51       81.96     20.85 o 
   4  16   1      296.59      369.23     42.64 o 
   5  16   1     1153.26     1363.08     75.61 o 
   6  16   1      323.58      379.26     69.21 o 
   7  16   1        9.93       53.00     86.93 o 
   8  16   1     1482.11     1889.48    210.54 o 
  -8  17   1      134.23       87.89     59.91 o 
  -7  17   1      186.39      175.96     58.18 o 
  -6  17   1       78.90       30.23     42.51 o 
  -5  17   1      130.39      128.66     31.10 o 
  -4  17   1        5.41       20.03     22.87 o 
  -3  17   1      563.35      493.76     40.74 o 
  -2  17   1     5234.87     5074.98    113.70 o 
  -1  17   1     4282.20     4206.94     97.17 o 
   0  17   1      210.25      243.45     20.84 o 
   1  17   1       32.14       38.18     15.39 o 
   2  17   1     4888.37     4772.28     98.20 o 
   3  17   1      467.73      559.63     36.84 o 
   4  17   1      217.08      202.83     26.88 o 
   5  17   1       53.90       44.55     53.67 o 
   6  17   1      473.58      499.21     74.97 o 
   7  17   1      310.60      305.85     70.17 o 
   8  17   1      277.54      346.69    114.47 o 
  -8  18   1       72.42       66.00     63.09 o 
  -7  18   1      369.58      373.94     73.48 o 
  -6  18   1     1136.79     1383.66    112.24 o 
  -5  18   1     3782.71     3776.79    114.38 o 
  -4  18   1       17.25        2.84     21.80 o 
  -3  18   1     2565.00     2293.69     80.20 o 
  -2  18   1     2696.39     2569.37    128.56 o 
  -1  18   1        4.41        8.52     16.50 o 
   0  18   1       50.90       86.16     16.95 o 
   1  18   1      347.32      363.68     25.75 o 
   2  18   1    12204.73    12054.98    230.88 o 
   3  18   1     3682.42     3776.59     95.07 o 
   4  18   1      149.51      172.78     37.66 o 
   5  18   1      747.95      869.72     83.72 o 
   6  18   1      491.03      559.64     79.64 o 
   7  18   1      218.50      201.24     65.55 o 
  -7  19   1      199.29      232.44     65.23 o 
  -6  19   1      851.85     1007.18    101.47 o 
  -5  19   1      531.60      594.51     49.84 o 
  -4  19   1      192.71      190.70     51.69 o 
  -3  19   1      195.84      201.11     31.16 o 
  -2  19   1     2085.76     1999.65     91.12 o 
  -1  19   1     2870.28     2979.25     83.14 o 
   0  19   1      516.33      531.63     34.01 o 
   1  19   1      458.57      460.58     29.01 o 
   2  19   1      135.42      161.74     25.84 o 
   3  19   1      133.37      172.12     30.24 o 
   4  19   1       36.93       33.82     25.38 o 
   5  19   1      807.34      907.31     87.77 o 
   6  19   1      516.48      630.82    165.25 o 
   7  19   1      357.07      653.68     92.26 o 
  -7  20   1      241.28      164.96     62.68 o 
  -6  20   1      264.51      279.07     63.31 o 
  -5  20   1       28.01       16.48     28.48 o 
  -4  20   1       39.47       32.65     26.38 o 
  -3  20   1     2833.29     2753.35     91.76 o 
  -2  20   1      657.24      714.17     48.47 o 
  -1  20   1     1588.81     1487.04     63.57 o 
   0  20   1     6417.63     6379.08    160.76 o 
   1  20   1     2581.56     2705.76     88.55 o 
   2  20   1      713.12      702.37     42.08 o 
   3  20   1      906.50      891.74     55.25 o 
   4  20   1      849.48      850.41     55.89 o 
   5  20   1      103.85      188.21     62.66 o 
   6  20   1      917.04      729.06    177.43 o 
   7  20   1       86.44       67.27     52.55 o 
  -7  21   1       39.01       29.20     52.60 o 
  -6  21   1       69.24       83.34     50.91 o 
  -5  21   1     1036.61     1076.60     91.53 o 
  -4  21   1     2022.52     2083.41     84.25 o 
  -3  21   1     2100.41     2013.73     78.56 o 
  -2  21   1      249.38      266.52     43.87 o 
  -1  21   1     1262.90     1322.19     63.01 o 
   0  21   1      838.78      994.84     54.70 o 
   1  21   1     2559.65     2732.41     78.57 o 
   2  21   1      609.57      581.71     65.70 o 
   3  21   1       30.77       30.25     22.74 o 
   4  21   1     1539.61     1849.23    106.43 o 
   5  21   1      323.92      362.76     65.68 o 
   6  21   1       17.34       17.83     50.70 o 
   7  21   1       88.95      116.97     62.29 o 
  -7  22   1       85.46       82.65     60.43 o 
  -6  22   1      220.40      139.31     67.93 o 
  -5  22   1     1078.59     1121.53     70.03 o 
  -4  22   1       81.45       86.03     33.58 o 
  -3  22   1     2271.00     1959.36     80.21 o 
  -2  22   1     1237.81     1397.60     68.24 o 
  -1  22   1     3093.62     3087.03     98.73 o 
   0  22   1      621.36      634.39     48.23 o 
   1  22   1     1737.61     1724.77     71.00 o 
   2  22   1      527.96      525.72     44.35 o 
   3  22   1     1858.79     1799.65    131.93 o 
   4  22   1       23.54        0.75     29.03 o 
   5  22   1     1475.68     1631.09    116.63 o 
   6  22   1       53.07       11.54     47.02 o 
  -6  23   1      102.07      100.54     54.10 o 
  -5  23   1       71.76       52.16     35.06 o 
  -4  23   1       30.28       29.55     31.90 o 
  -3  23   1      460.15      488.80     47.45 o 
  -2  23   1     1642.53     1743.79     75.94 o 
  -1  23   1     1102.65     1097.55     61.90 o 
   0  23   1      665.57      630.80     62.87 o 
   1  23   1      178.34      145.28     38.11 o 
   2  23   1      120.32      127.05     29.14 o 
   3  23   1      166.15      184.69     41.77 o 
   4  23   1      664.56      816.85     71.49 o 
   5  23   1      539.23      700.72    173.12 o 
   6  23   1        5.21      -61.38     40.92 o 
  -6  24   1      370.60      333.93     68.04 o 
  -5  24   1      324.64      351.82     47.22 o 
  -4  24   1     2082.38     2196.66    102.63 o 
  -3  24   1      112.75      178.32     37.36 o 
  -2  24   1      758.93      817.17     56.61 o 
  -1  24   1     1566.50     1689.55    154.00 o 
   0  24   1        2.32       29.15     30.37 o 
   1  24   1     2910.24     3080.93    119.55 o 
   2  24   1     1447.45     1443.70    114.70 o 
   3  24   1       28.39       29.66     37.31 o 
   4  24   1      664.53      702.00     86.37 o 
   5  24   1      648.23      809.78    126.35 o 
   6  24   1      340.26      328.65     71.48 o 
  -6  25   1        5.87       50.13     50.73 o 
  -5  25   1        0.18       -0.73     34.04 o 
  -4  25   1      133.22      173.20     37.95 o 
  -3  25   1      154.87      193.97     39.26 o 
  -2  25   1      617.98      758.51     68.51 o 
  -1  25   1      493.51      551.61     61.19 o 
   0  25   1        9.61       30.42     37.41 o 
   1  25   1       56.23       36.44     54.97 o 
   2  25   1      221.40      218.38     69.15 o 
   3  25   1       52.93      -33.87     50.16 o 
   4  25   1      298.86      413.09     59.91 o 
   5  25   1        7.82      -63.99     56.27 o 
  -5  26   1     1303.07     1362.29    187.02 o 
  -4  26   1      204.73      187.17     41.25 o 
  -3  26   1       21.12       44.75     40.05 o 
  -2  26   1      678.80      728.77     71.24 o 
  -1  26   1      221.22      212.27     59.17 o 
   0  26   1      312.26      277.09     69.21 o 
   1  26   1      110.45      162.49     62.56 o 
   2  26   1     2325.85     2236.84    144.07 o 
   3  26   1      444.90      636.76    120.26 o 
   4  26   1      291.50      313.19     72.18 o 
   5  26   1      179.50      235.92     89.98 o 
  -5  27   1      104.02      115.04     52.55 o 
  -4  27   1      100.40       45.71     43.07 o 
  -3  27   1      259.49      292.43     53.02 o 
  -2  27   1      756.27      911.95     78.53 o 
  -1  27   1      333.83      543.26    146.54 o 
   0  27   1       98.95      175.57     64.33 o 
   1  27   1       56.42       22.42     53.76 o 
   2  27   1       28.58       16.16     53.84 o 
   3  27   1      127.36      191.36     70.54 o 
   4  27   1        2.57        2.98    141.57 o 
  -4  28   1        0.00      -38.98     36.54 o 
  -3  28   1        1.91       96.04    159.89 o 
  -2  28   1        2.33        3.63     38.44 o 
  -1  28   1      325.84      405.32     79.74 o 
   0  28   1      274.78      413.69    156.19 o 
   1  28   1      837.13     1068.73    111.99 o 
   2  28   1        5.97      -63.28     56.04 o 
   3  28   1       63.64       26.35     60.87 o 
   4  28   1      223.99      204.18     72.29 o 
  -4  29   1      201.91      189.79     74.57 o 
  -3  29   1      310.49      406.96     62.25 o 
  -2  29   1       12.40      -76.72     51.15 o 
  -1  29   1       49.93      102.70     60.34 o 
   0  29   1       25.43       18.63     56.39 o 
   1  29   1      340.49      333.57     78.42 o 
   2  29   1       81.48       91.57     63.53 o 
   3  29   1       26.08       43.45     56.91 o 
  -3  30   1      217.83      268.25     81.96 o 
  -2  30   1       22.70       61.37     62.14 o 
  -1  30   1      208.52      190.50     81.88 o 
   0  30   1        5.40      -38.24     53.27 o 
   1  30   1       42.47       43.78     71.49 o 
   2  30   1       30.26      122.69     68.15 o 
   3  30   1      121.76      103.81     71.50 o 
  -2  31   1        4.31      -17.16     69.96 o 
  -1  31   1       54.26       47.37     67.97 o 
   0  31   1        0.31      -23.70     64.21 o 
   1  31   1       51.98       47.85     68.92 o 
   2  31   1       12.54       50.63     73.77 o 
  -9   0   2     4457.18     4155.04    273.34 o 
  -8   0   2      247.84      318.48     86.56 o 
  -7   0   2     3486.41     3355.80    212.32 o 
  -6   0   2     5847.26     5675.55    291.31 o 
  -5   0   2      923.18      871.54     81.44 o 
  -4   0   2      414.78      571.16     33.75 o 
  -3   0   2    83277.86    83512.94   1801.40 o 
  -2   0   2     1417.10     1759.61     50.94 o 
  -1   0   2      763.86      890.36     28.19 o 
   0   0   2   152392.88   147445.13   3838.94 o 
   1   0   2      511.82      377.12     26.58 o 
   2   0   2     2610.93     2691.27     81.69 o 
   3   0   2    24182.31    24759.02    986.16 o 
   4   0   2     9032.27     9566.45    420.92 o 
   5   0   2     1549.76     1282.52    107.05 o 
   6   0   2    13196.66    11435.44    517.73 o 
   7   0   2      476.40      356.63     83.44 o 
   8   0   2      115.10      226.27     81.36 o 
   9   0   2     2073.19     1984.80    193.46 o 
  -9   1   2        4.07      101.55     50.86 o 
  -8   1   2       54.45       87.31     51.74 o 
  -7   1   2      807.70      976.60     86.34 o 
  -6   1   2       41.88       28.02     21.46 o 
  -5   1   2     3410.68     3462.57     81.52 o 
  -4   1   2    10438.07    10828.86    180.55 o 
  -3   1   2     2791.02     2976.90     58.47 o 
  -2   1   2     4696.69     5175.84     87.77 o 
  -1   1   2      789.50      754.23     17.92 o 
   0   1   2    13821.88    15001.44    283.75 o 
   1   1   2    37483.98    40186.91    744.88 o 
   2   1   2     4069.53     4102.23     84.59 o 
   3   1   2      147.20      136.67     24.98 o 
   4   1   2     2591.18     2408.53    102.83 o 
   5   1   2     3775.02     3344.02    136.17 o 
   6   1   2       93.97      134.99     74.39 o 
   7   1   2       82.53       96.81     71.94 o 
   8   1   2       98.19      204.85     54.38 o 
   9   1   2      276.10      280.32     65.38 o 
  -9   2   2     1460.10     1587.55    123.33 o 
  -8   2   2       71.94       52.50     42.03 o 
  -7   2   2      545.87      569.80    102.30 o 
  -6   2   2    13515.47    13109.50    276.88 o 
  -5   2   2      383.97      394.47     25.20 o 
  -4   2   2     7217.97     7708.25    133.36 o 
  -3   2   2    30926.52    33163.78    568.01 o 
  -2   2   2      973.79     1067.60     37.05 o 
  -1   2   2      211.01      192.33      9.05 o 
   0   2   2    16833.20    17848.05    335.42 o 
   1   2   2    26815.93    28884.84    538.38 o 
   2   2   2      784.49      714.99     22.60 o 
   3   2   2    25286.43    25199.37    709.66 o 
   4   2   2        3.46        9.34     27.91 o 
   5   2   2      334.53      316.59     44.88 o 
   6   2   2     3946.06     3451.71    146.77 o 
   7   2   2      463.47      397.18     59.46 o 
   8   2   2       36.81      -13.52     38.89 o 
   9   2   2     1147.30     1081.10    141.20 o 
  -9   3   2      300.73      400.43     91.09 o 
  -8   3   2      286.80      446.41     69.86 o 
  -7   3   2     4515.36     4251.26    142.30 o 
  -6   3   2     2305.89     2250.37     72.48 o 
  -5   3   2     4179.16     4158.79     91.39 o 
  -4   3   2    10334.89    10171.51    186.51 o 
  -3   3   2     2404.73     2696.20     53.98 o 
  -2   3   2    17895.63    18531.52    289.81 o 
  -1   3   2    44569.97    44244.45    675.45 o 
   0   3   2     4324.48     4760.48    109.90 o 
   1   3   2    55437.50    57324.56   1061.02 o 
   2   3   2    11821.16    11436.21    220.83 o 
   3   3   2     7074.00     7298.74    182.80 o 
   4   3   2     4456.31     4147.49    194.50 o 
   5   3   2     8301.86     7562.81    253.13 o 
   6   3   2     2726.82     2523.74    183.36 o 
   7   3   2     2158.63     2074.85    116.39 o 
   8   3   2     1376.72     1357.53    108.12 o 
   9   3   2      789.37      811.90    164.88 o 
  -9   4   2        0.83       58.72     48.34 o 
  -8   4   2       87.66      101.58     46.77 o 
  -7   4   2      248.94      289.38     42.25 o 
  -6   4   2      535.71      495.45     37.94 o 
  -5   4   2      735.23      653.58     31.26 o 
  -4   4   2     3687.20     3751.43     91.64 o 
  -3   4   2      531.19      589.62     23.95 o 
  -2   4   2     2792.77     2643.91     55.58 o 
  -1   4   2     2171.36     2030.54     42.85 o 
   0   4   2     1150.14      947.17     27.82 o 
   1   4   2     6020.57     6345.01    127.65 o 
   2   4   2     2917.47     2824.59    140.76 o 
   3   4   2     1140.24     1235.64     35.01 o 
   4   4   2      136.42      198.21     35.22 o 
   5   4   2      727.96      914.25     88.34 o 
   6   4   2       18.61       83.97     35.41 o 
   7   4   2       11.74       -2.02     37.63 o 
   8   4   2      136.84       71.81     43.44 o 
   9   4   2       22.74      -24.78     45.97 o 
  -9   5   2      337.44      349.38     70.75 o 
  -8   5   2      293.84      265.05     55.44 o 
  -7   5   2     2590.75     2518.86    102.49 o 
  -6   5   2     1597.10     1507.93     51.43 o 
  -5   5   2     3655.56     3655.51     88.50 o 
  -4   5   2    10935.70    10952.55    201.21 o 
  -3   5   2     2532.34     2719.21     60.89 o 
  -2   5   2     6025.72     5718.01    107.18 o 
  -1   5   2    73314.52    69450.27   1284.82 o 
   0   5   2     1366.15     1447.46     47.36 o 
   1   5   2     7843.91     8085.22    161.12 o 
   2   5   2     8317.92     8186.68    194.05 o 
   3   5   2     2349.13     2504.18     60.83 o 
   4   5   2     1774.06     1777.66     86.32 o 
   5   5   2     3201.07     2913.84    125.35 o 
   6   5   2     2363.23     2516.45    122.32 o 
   7   5   2     1741.51     1473.49    104.18 o 
   8   5   2     1245.76     1055.33    120.19 o 
   9   5   2      548.80      590.04     86.59 o 
  -9   6   2     1423.33     1632.17    186.78 o 
  -8   6   2      245.67      296.10     49.18 o 
  -7   6   2       37.30       49.61     29.78 o 
  -6   6   2    10052.24     9742.02    189.97 o 
  -5   6   2     4376.38     4464.15    161.18 o 
  -4   6   2     1622.39     1614.44     46.10 o 
  -3   6   2    16978.31    17339.67    336.82 o 
  -2   6   2      231.84      261.37     16.31 o 
  -1   6   2     1611.02     1657.59     47.21 o 
   0   6   2     2493.35     2157.52     41.97 o 
   1   6   2      653.16      697.76     26.97 o 
   2   6   2    13929.43    13884.76    271.53 o 
   3   6   2    25109.72    25603.10    488.31 o 
   4   6   2      839.38      752.64     58.42 o 
   5   6   2      908.78      880.80    128.80 o 
   6   6   2     3548.71     3300.84    144.26 o 
   7   6   2      271.71      153.41     48.15 o 
   8   6   2      480.07      342.76     65.34 o 
   9   6   2      518.61      533.48     93.76 o 
  -9   7   2      140.75       40.09     78.10 o 
  -8   7   2      111.76      108.74     39.07 o 
  -7   7   2      149.56      172.71     38.98 o 
  -6   7   2       15.95       47.01     20.01 o 
  -5   7   2      592.24      631.09     32.40 o 
  -4   7   2     8304.50     8930.71    168.96 o 
  -3   7   2     4591.72     4839.04     97.59 o 
  -2   7   2     3431.24     3362.51     89.86 o 
  -1   7   2     4782.84     4637.63    101.63 o 
   0   7   2     4333.71     4584.65     80.20 o 
   1   7   2     3980.85     4378.25     86.30 o 
   2   7   2     1753.68     1737.55     45.13 o 
   3   7   2      162.83      202.80     18.99 o 
   4   7   2       92.12       73.17     28.55 o 
   5   7   2     1538.04     1353.65    223.82 o 
   6   7   2        9.63       60.35     35.20 o 
   7   7   2      179.74       87.69     43.25 o 
   8   7   2       82.56      155.52     52.87 o 
   9   7   2       81.19      119.17     60.66 o 
  -9   8   2     3359.44     3663.88    262.20 o 
  -8   8   2      847.38      900.51    117.22 o 
  -7   8   2     1337.86     1327.61     89.75 o 
  -6   8   2     4865.14     5287.61    117.73 o 
  -5   8   2     1077.72     1089.14     41.92 o 
  -4   8   2      323.49      416.12     25.33 o 
  -3   8   2    35415.76    34894.62    594.94 o 
  -2   8   2       17.17       22.75      9.80 o 
  -1   8   2      151.93      180.22     11.85 o 
   0   8   2    65470.91    64903.59    992.55 o 
   1   8   2      981.69      944.18     29.62 o 
   2   8   2     4354.88     4112.95     86.19 o 
   3   8   2    10874.43    10637.81    195.72 o 
   4   8   2     5199.15     4837.02    172.99 o 
   5   8   2     2926.93     3024.02    130.32 o 
   6   8   2     6428.90     6110.92    225.23 o 
   7   8   2      227.34      257.31     55.03 o 
   8   8   2      207.60      271.67     59.15 o 
  -9   9   2      430.21      494.42    114.32 o 
  -8   9   2      234.41      233.18     58.21 o 
  -7   9   2     1263.00     1460.95    109.13 o 
  -6   9   2      178.56      246.26     28.28 o 
  -5   9   2     5131.06     5256.84    113.99 o 
  -4   9   2     9749.45     9796.04    185.64 o 
  -3   9   2     2848.55     2811.15     90.50 o 
  -2   9   2     1365.03     1648.62     41.67 o 
  -1   9   2      614.18      558.93     21.07 o 
   0   9   2    12220.73    13403.00    215.98 o 
   1   9   2    12949.17    12424.28    222.08 o 
   2   9   2     3689.59     3614.12     93.99 o 
   3   9   2      189.49      211.27     28.85 o 
   4   9   2     2864.76     2612.08     65.18 o 
   5   9   2     2013.11     1805.17     95.25 o 
   6   9   2      362.84      372.11     55.68 o 
   7   9   2      663.14      638.43     75.50 o 
   8   9   2        5.30       13.65     44.94 o 
  -9  10   2      797.43     1105.91    143.72 o 
  -8  10   2      475.73      555.45     80.41 o 
  -7  10   2       78.76      123.59     49.26 o 
  -6  10   2     5519.94     5417.44    137.51 o 
  -5  10   2      625.98      693.95     59.21 o 
  -4  10   2     5120.03     5059.73    153.20 o 
  -3  10   2     8907.71     8878.95    167.51 o 
  -2  10   2        8.17       40.25     17.98 o 
  -1  10   2     3801.99     3670.22     76.26 o 
   0  10   2    13434.32    14383.81    232.02 o 
   1  10   2     5627.44     5756.35    113.20 o 
   2  10   2       32.60       87.02     14.91 o 
   3  10   2    16454.55    16953.84    336.66 o 
   4  10   2      294.61      452.58     27.84 o 
   5  10   2     1718.92     1712.30     94.51 o 
   6  10   2     1327.45     1205.32     89.97 o 
   7  10   2      725.49      729.99     82.26 o 
   8  10   2       91.71       85.71     49.06 o 
  -9  11   2      184.19      246.60     70.10 o 
  -8  11   2      554.06      612.21     85.62 o 
  -7  11   2     3651.32     3607.06    169.60 o 
  -6  11   2     1888.79     1820.83     70.54 o 
  -5  11   2     1746.37     1914.16     67.94 o 
  -4  11   2     3373.53     3088.39    105.68 o 
  -3  11   2       16.82       30.20     12.01 o 
  -2  11   2     6226.75     5946.50    104.96 o 
  -1  11   2    22332.90    22077.63    348.73 o 
   0  11   2      416.96      460.46     19.84 o 
   1  11   2     4698.43     4684.62     97.11 o 
   2  11   2     6017.36     5622.32    115.14 o 
   3  11   2     3131.69     3267.28     77.84 o 
   4  11   2     4022.38     4024.44     92.24 o 
   5  11   2     5997.72     5548.86    311.79 o 
   6  11   2     2381.73     2302.75    157.16 o 
   7  11   2      707.96      857.03     87.78 o 
   8  11   2      701.64      656.78    159.83 o 
  -9  12   2       44.32      -15.69     61.99 o 
  -8  12   2     1031.14     1129.29    110.83 o 
  -7  12   2      274.13      285.95     60.96 o 
  -6  12   2      362.32      413.81     40.29 o 
  -5  12   2     2159.59     2158.07     73.51 o 
  -4  12   2     3151.24     3272.13    103.87 o 
  -3  12   2      896.95      929.64     42.65 o 
  -2  12   2     3820.45     3579.08     70.15 o 
  -1  12   2     5324.42     5131.15     93.17 o 
   0  12   2       15.53      117.33     12.20 o 
   1  12   2     5765.50     5806.91    117.06 o 
   2  12   2     4401.01     4549.44     98.42 o 
   3  12   2       21.39       52.25     16.34 o 
   4  12   2      389.22      375.76     28.47 o 
   5  12   2     2468.50     2446.94     97.52 o 
   6  12   2       59.58       60.37     72.83 o 
   7  12   2       71.80       86.63     55.75 o 
   8  12   2     1301.91     1335.45    112.73 o 
  -9  13   2       46.61       42.49     63.90 o 
  -8  13   2        6.78       28.89     48.67 o 
  -7  13   2      257.84      317.08     84.26 o 
  -6  13   2       27.22       35.72     27.57 o 
  -5  13   2      395.66      434.97     37.78 o 
  -4  13   2     3485.70     3398.28     95.36 o 
  -3  13   2     1435.82     1276.85     51.77 o 
  -2  13   2     3792.02     3644.00     73.90 o 
  -1  13   2    19743.16    19006.04    305.24 o 
   0  13   2       27.53       19.80     10.76 o 
   1  13   2     1196.57     1341.35     48.78 o 
   2  13   2     4083.18     4055.46    117.84 o 
   3  13   2      204.34      288.58     25.79 o 
   4  13   2        9.13       24.45     17.86 o 
   5  13   2     1466.06     1446.33     89.60 o 
   6  13   2     1622.16     1576.71    105.06 o 
   7  13   2      119.05      117.70     52.29 o 
   8  13   2      893.97      832.73     95.11 o 
  -8  14   2      422.40      593.52     86.66 o 
  -7  14   2      358.56      437.18     72.57 o 
  -6  14   2     3154.52     3214.67    101.50 o 
  -5  14   2     7179.42     6889.59    166.01 o 
  -4  14   2       44.31       19.28     19.58 o 
  -3  14   2     1999.70     2024.20     67.76 o 
  -2  14   2     1498.25     1524.13     55.28 o 
  -1  14   2     2737.29     2756.87     58.72 o 
   0  14   2     1352.90     1338.41     65.40 o 
   1  14   2       33.17       29.88     12.09 o 
   2  14   2     8364.56     8007.92    158.80 o 
   3  14   2    12620.92    12170.52    230.13 o 
   4  14   2      785.96      809.88     47.78 o 
   5  14   2      464.44      500.45     49.75 o 
   6  14   2     1187.47     1275.29    175.50 o 
   7  14   2       28.27       13.23     44.81 o 
   8  14   2      696.61      657.81     89.60 o 
  -8  15   2       29.55        9.18     50.44 o 
  -7  15   2       15.03       40.83     45.82 o 
  -6  15   2        2.49       16.69     25.82 o 
  -5  15   2       14.33       44.92     24.55 o 
  -4  15   2     4201.76     3862.67    150.83 o 
  -3  15   2      128.43      129.44     24.24 o 
  -2  15   2     7014.68     6666.17    156.04 o 
  -1  15   2     1876.83     1887.64     53.73 o 
   0  15   2     3382.89     3343.87     70.74 o 
   1  15   2        5.07       24.67     19.95 o 
   2  15   2      337.50      353.14     27.41 o 
   3  15   2      105.41       89.03     22.04 o 
   4  15   2      887.48      882.22     43.78 o 
   5  15   2      954.66     1021.53     67.81 o 
   6  15   2      159.84      293.58     56.15 o 
   7  15   2      575.40      723.09     86.75 o 
   8  15   2       56.03      101.41     94.13 o 
  -8  16   2      366.23      388.67     76.46 o 
  -7  16   2      763.55      906.89     97.57 o 
  -6  16   2      896.55      923.81     67.05 o 
  -5  16   2      109.65      117.79     28.48 o 
  -4  16   2      363.69      373.20     36.70 o 
  -3  16   2     7671.24     7515.81    175.41 o 
  -2  16   2       33.70       13.49     32.07 o 
  -1  16   2      147.37      140.75     18.87 o 
   0  16   2    10169.35    10349.70    199.79 o 
   1  16   2     2457.99     2309.99     57.51 o 
   2  16   2      234.28      260.12     25.83 o 
   3  16   2       53.87       28.63     19.33 o 
   4  16   2      740.43      751.19     41.93 o 
   5  16   2      267.41      360.50     45.89 o 
   6  16   2     2532.47     2620.61    112.04 o 
   7  16   2       11.67       51.52     77.65 o 
  -8  17   2       76.08      105.14     59.05 o 
  -7  17   2      359.21      431.30     74.45 o 
  -6  17   2       22.83      -25.65     27.74 o 
  -5  17   2     2412.59     2238.33     81.46 o 
  -4  17   2     3197.36     3069.66     95.60 o 
  -3  17   2     2049.10     1986.85     75.54 o 
  -2  17   2      177.59      142.61     34.25 o 
  -1  17   2       13.58       32.84     19.25 o 
   0  17   2     1201.19     1222.71     46.67 o 
   1  17   2     9458.45     9490.48    170.27 o 
   2  17   2      791.08      812.17     42.29 o 
   3  17   2      840.63      773.92     41.58 o 
   4  17   2     3362.35     3373.45     89.50 o 
   5  17   2      333.00      332.73     54.49 o 
   6  17   2      134.72      135.40     40.80 o 
   7  17   2      280.33      437.11    109.43 o 
  -8  18   2      453.12      538.48     95.91 o 
  -7  18   2       84.06      139.56     55.10 o 
  -6  18   2     1115.06     1109.70     75.33 o 
  -5  18   2      129.74      165.70     39.95 o 
  -4  18   2      959.89     1030.56     57.91 o 
  -3  18   2     2174.11     1990.25     74.17 o 
  -2  18   2      211.17      289.22     39.41 o 
  -1  18   2     2308.25     2316.64     77.70 o 
   0  18   2     1017.27      979.88     44.20 o 
   1  18   2     2309.05     2219.92    108.20 o 
   2  18   2      196.27      258.22     24.73 o 
   3  18   2      609.64      629.09     39.55 o 
   4  18   2       53.45       91.97     24.30 o 
   5  18   2     2004.09     1994.33    173.92 o 
   6  18   2       54.35       74.25     46.43 o 
   7  18   2      189.67      162.13     90.57 o 
  -7  19   2     1176.02     1189.63    113.12 o 
  -6  19   2     1237.39     1072.48     76.39 o 
  -5  19   2      460.57      573.05     50.83 o 
  -4  19   2      657.30      618.35     48.81 o 
  -3  19   2      115.21      136.60     35.38 o 
  -2  19   2      503.24      509.86     55.70 o 
  -1  19   2     2769.93     2525.49    117.76 o 
   0  19   2        8.23       -3.93     18.95 o 
   1  19   2      189.00      222.31     26.18 o 
   2  19   2      432.72      462.83     35.32 o 
   3  19   2      168.88      223.67     32.51 o 
   4  19   2     1629.15     1668.44     62.63 o 
   5  19   2     1754.57     1958.97    119.32 o 
   6  19   2      370.35      370.77     67.52 o 
   7  19   2      215.86      327.24    107.79 o 
  -7  20   2       92.89       96.74     54.39 o 
  -6  20   2       46.71       36.06     44.40 o 
  -5  20   2      280.88      349.44     44.64 o 
  -4  20   2     2429.07     2448.79    137.24 o 
  -3  20   2      152.39      221.47     33.08 o 
  -2  20   2     2152.15     2022.63    115.22 o 
  -1  20   2     1811.92     1695.11     70.01 o 
   0  20   2        0.18       34.48     22.89 o 
   1  20   2     5053.88     5130.38    135.53 o 
   2  20   2     2484.27     2576.56     82.11 o 
   3  20   2      106.94      106.75     22.36 o 
   4  20   2      274.38      283.36     37.02 o 
   5  20   2      863.84     1006.62     94.24 o 
   6  20   2       10.20       76.02     50.22 o 
   7  20   2        1.43       -6.83     78.54 o 
  -7  21   2        2.02       54.84     53.31 o 
  -6  21   2        2.14       10.19     52.19 o 
  -5  21   2      161.44      177.50     36.87 o 
  -4  21   2       36.48       60.77     29.45 o 
  -3  21   2       20.48       27.87     43.63 o 
  -2  21   2      388.29      412.71     41.37 o 
  -1  21   2     3325.73     3326.80    149.67 o 
   0  21   2      380.31      364.95     62.04 o 
   1  21   2       18.44       33.48     31.61 o 
   2  21   2      584.83      585.26     58.40 o 
   3  21   2       16.78       33.69     23.16 o 
   4  21   2      391.47      415.99     44.53 o 
   5  21   2      121.19      110.27     50.67 o 
   6  21   2      828.79      747.21    104.75 o 
  -7  22   2      403.40      427.47    146.77 o 
  -6  22   2     1082.01     1267.24    114.25 o 
  -5  22   2     2607.95     2504.76     98.05 o 
  -4  22   2        3.15       20.00     28.28 o 
  -3  22   2       16.78      -11.25     24.67 o 
  -2  22   2      184.96      162.19     31.95 o 
  -1  22   2       91.06       78.48     26.28 o 
   0  22   2       94.98      150.24     30.82 o 
   1  22   2      107.06      111.68     29.58 o 
   2  22   2     3130.85     3122.58    100.56 o 
   3  22   2     1649.44     1667.05     91.08 o 
   4  22   2      482.55      661.07     63.26 o 
   5  22   2      304.97      352.03     94.73 o 
   6  22   2       24.11       40.93     51.92 o 
  -6  23   2      192.48      250.76     66.45 o 
  -5  23   2        0.77        4.63     30.81 o 
  -4  23   2      347.13      229.12     40.91 o 
  -3  23   2      141.85      155.60     34.59 o 
  -2  23   2     2234.93     2144.68     86.19 o 
  -1  23   2      337.65      473.01     55.79 o 
   0  23   2      882.83      897.64     56.90 o 
   1  23   2        0.62       -5.92     26.83 o 
   2  23   2      263.10      234.34     42.99 o 
   3  23   2       53.91       70.33     37.26 o 
   4  23   2      215.92      291.22     51.48 o 
   5  23   2      341.67      457.15     97.70 o 
   6  23   2       26.76       19.60     63.40 o 
  -6  24   2        3.60       18.85     48.94 o 
  -5  24   2       38.34       46.61     33.89 o 
  -4  24   2      103.18      186.51     39.59 o 
  -3  24   2      567.58      611.43     79.66 o 
  -2  24   2       56.81       15.73     33.56 o 
  -1  24   2      158.59      188.27     38.75 o 
   0  24   2     1261.34     1240.10    104.75 o 
   1  24   2     1008.70      963.10     83.97 o 
   2  24   2      170.30      254.53     44.67 o 
   3  24   2        1.98       65.91     54.58 o 
   4  24   2      202.34      240.23     98.29 o 
   5  24   2      274.93      210.24     80.03 o 
  -6  25   2        6.22       23.20     51.18 o 
  -5  25   2      869.19      828.74     77.43 o 
  -4  25   2      674.55      711.13     73.33 o 
  -3  25   2     1334.92     1356.45     76.33 o 
  -2  25   2       38.95       40.45     34.85 o 
  -1  25   2       11.97      -36.18     26.13 o 
   0  25   2        2.42       55.05     43.04 o 
   1  25   2     1785.28     1740.96    154.85 o 
   2  25   2       83.23      156.09     42.18 o 
   3  25   2      215.52      227.31     63.50 o 
   4  25   2      359.01      485.06    119.52 o 
  -5  26   2      365.83      453.27     87.95 o 
  -4  26   2       27.08       43.65     34.35 o 
  -3  26   2      168.86      144.43     39.37 o 
  -2  26   2       22.23       -9.10     30.17 o 
  -1  26   2      113.82      141.18     72.12 o 
   0  26   2       14.79       49.16     36.72 o 
   1  26   2      150.23      112.01     74.20 o 
   2  26   2      170.30      118.54     68.37 o 
   3  26   2      296.87      293.47     70.39 o 
  -5  27   2       71.39       23.94     40.31 o 
  -4  27   2        0.33       -9.19     33.89 o 
  -3  27   2        0.16      -10.36     30.93 o 
  -2  27   2      162.72      163.75     47.91 o 
  -1  27   2       35.26       25.23     36.77 o 
   0  27   2       23.18       68.55     37.85 o 
   1  27   2       38.40       21.46     56.26 o 
   2  27   2       10.18      -16.27     54.16 o 
   3  27   2       39.40       24.35     58.06 o 
  -4  28   2      838.37      855.11     80.36 o 
  -3  28   2        8.52        8.76     45.91 o 
  -2  28   2     1142.10     1111.16     86.81 o 
  -1  28   2      501.26      629.18     68.87 o 
   0  28   2       17.49       64.88     62.09 o 
   1  28   2      639.23      607.77     92.83 o 
   2  28   2      192.64      369.11    148.18 o 
   3  28   2       78.01       55.35     60.50 o 
  -4  29   2       64.06      104.47     51.29 o 
  -3  29   2       70.25       96.26     44.31 o 
  -2  29   2       85.19       96.49     45.01 o 
  -1  29   2      360.79      278.59     78.87 o 
   0  29   2        7.03       12.03     62.05 o 
   1  29   2        5.05       45.97     61.75 o 
   2  29   2       28.14       60.00     61.65 o 
   3  29   2      241.86      172.29    130.51 o 
  -3  30   2        2.14      -14.55     43.24 o 
  -2  30   2       56.81      134.18     51.44 o 
  -1  30   2      212.05      278.21     77.51 o 
   0  30   2      237.35      262.83     78.53 o 
   1  30   2      122.34      146.65     69.34 o 
   2  30   2      641.33      732.83    103.08 o 
  -1  31   2      154.45      168.66     82.50 o 
   0  31   2       68.02       67.32     77.58 o 
   1  31   2        4.44      -24.66     65.92 o 
  -9   1   3      304.30      280.90     64.89 o 
  -8   1   3      349.37      404.91     66.51 o 
  -7   1   3     6658.33     6391.64    189.62 o 
  -6   1   3        0.28       22.03     15.34 o 
  -5   1   3     1399.06     1351.02     43.47 o 
  -4   1   3    19162.60    19031.55    305.35 o 
  -3   1   3     1456.92     1585.03     37.69 o 
  -2   1   3     2580.73     2204.24     44.29 o 
  -1   1   3    67116.63    67799.09   1033.49 o 
   0   1   3      277.33      326.46     16.58 o 
   1   1   3      813.61      695.05     33.88 o 
   2   1   3    18550.84    18870.24    358.01 o 
   3   1   3     7707.35     7617.55    240.58 o 
   4   1   3      724.32      680.00    139.64 o 
   5   1   3     6335.37     5821.78    208.69 o 
   6   1   3     3341.54     3108.83    312.24 o 
   7   1   3      927.76      942.99    160.50 o 
   8   1   3      793.40      761.67     99.33 o 
  -9   2   3     1853.21     2040.54    138.48 o 
  -8   2   3      509.47      473.26     70.54 o 
  -7   2   3       14.21       20.21     25.06 o 
  -6   2   3    17100.88    16847.56    355.10 o 
  -5   2   3     2709.00     2583.15     59.90 o 
  -4   2   3     3735.56     3795.21     75.12 o 
  -3   2   3    11587.38    11979.41    195.27 o 
  -2   2   3      123.77      172.64     11.55 o 
  -1   2   3     3723.49     3948.53     69.29 o 
   0   2   3    12175.95    12183.30    274.45 o 
   1   2   3     1547.81     1600.93     41.39 o 
   2   2   3      162.47      111.93     23.72 o 
   3   2   3    27720.54    28164.76    626.59 o 
   4   2   3       18.60        9.60     23.95 o 
   5   2   3      459.98      532.26     62.73 o 
   6   2   3     1018.42     1110.01    191.09 o 
   7   2   3      429.13      424.03     84.33 o 
   8   2   3      320.79      376.35     68.12 o 
  -9   3   3      101.24       97.15     52.23 o 
  -8   3   3      232.11      335.90     64.59 o 
  -7   3   3      823.40      935.74     95.98 o 
  -6   3   3        0.58       17.79     17.47 o 
  -5   3   3        8.39       -3.58     13.70 o 
  -4   3   3     4153.20     4067.13     79.27 o 
  -3   3   3      482.75      454.29     29.98 o 
  -2   3   3    11517.25    12978.63    207.73 o 
  -1   3   3       48.00       85.89     12.92 o 
   0   3   3     7309.13     7613.84    152.49 o 
   1   3   3     8858.32     9446.94    186.45 o 
   2   3   3    25073.85    27323.23    585.92 o 
   3   3   3     1405.72     1524.86     44.58 o 
   4   3   3        7.38        4.76     22.93 o 
   5   3   3     1857.95     1840.14    244.16 o 
   6   3   3      248.20      251.23     54.86 o 
   7   3   3       21.43       47.88     49.52 o 
   8   3   3       90.86      141.78     98.81 o 
  -9   4   3     3745.52     3631.67    256.86 o 
  -8   4   3     1250.93     1412.68     87.83 o 
  -7   4   3     1269.31     1363.28     78.01 o 
  -6   4   3    10564.25    10222.25    198.53 o 
  -5   4   3     2680.15     2788.08     86.98 o 
  -4   4   3      522.87      448.79     22.44 o 
  -3   4   3    63692.22    62297.82    955.49 o 
  -2   4   3     6064.34     5848.76     99.63 o 
  -1   4   3      457.22      410.39     14.34 o 
   0   4   3    40964.64    41186.69    768.75 o 
   1   4   3      855.28      911.55     30.26 o 
   2   4   3     3628.89     3946.36     87.53 o 
   3   4   3    22498.16    23099.54    441.31 o 
   4   4   3     4037.24     3735.55    538.74 o 
   5   4   3     4898.65     4265.24    165.91 o 
   6   4   3     6327.53     6044.00    225.12 o 
   7   4   3      268.14      297.81     59.92 o 
   8   4   3      279.74      258.84     60.99 o 
  -9   5   3      175.38      196.43     86.41 o 
  -8   5   3      791.39      862.85     71.54 o 
  -7   5   3     2491.12     2567.29    104.35 o 
  -6   5   3      406.11      409.55     39.86 o 
  -5   5   3     2438.02     2481.18     64.69 o 
  -4   5   3     7030.41     7101.01    138.19 o 
  -3   5   3     6477.63     7012.65    120.93 o 
  -2   5   3      170.28      114.63      9.32 o 
  -1   5   3      142.39      196.09     11.11 o 
   0   5   3     8957.01     8563.63    171.14 o 
   1   5   3    11223.50    11491.27    225.75 o 
   2   5   3     6199.38     6383.49    133.81 o 
   3   5   3      471.99      599.69     27.68 o 
   4   5   3      882.35      770.65     61.25 o 
   5   5   3      491.05      488.61     56.03 o 
   6   5   3      165.21      102.74     42.21 o 
   7   5   3      583.20      635.70     79.14 o 
   8   5   3        2.49      -11.92     60.73 o 
  -9   6   3     1074.00     1239.16    169.71 o 
  -8   6   3        7.46       -5.24     41.33 o 
  -7   6   3       38.18       77.46     30.28 o 
  -6   6   3     8920.84     8669.45    174.07 o 
  -5   6   3       30.90       41.29     15.19 o 
  -4   6   3     4900.92     4731.46     99.92 o 
  -3   6   3     8682.45     8425.33    157.50 o 
  -2   6   3     2428.67     2390.47     77.67 o 
  -1   6   3      717.40      812.66     31.04 o 
   0   6   3    11637.31    11486.73    225.91 o 
   1   6   3     1415.70     1508.30     43.74 o 
   2   6   3        4.20       38.29     26.19 o 
   3   6   3    24218.25    25143.72    480.87 o 
   4   6   3       34.76       42.92     26.95 o 
   5   6   3        8.31        4.93     27.16 o 
   6   6   3     1500.79     1222.65     91.76 o 
   7   6   3      400.74      276.99     96.80 o 
   8   6   3       40.47       47.10     49.76 o 
  -9   7   3      464.32      420.16     73.41 o 
  -8   7   3      579.41      782.73    108.46 o 
  -7   7   3     4496.36     4575.24    190.01 o 
  -6   7   3      700.90      705.43     44.05 o 
  -5   7   3     1488.72     1411.28     47.74 o 
  -4   7   3     9853.50     9678.82    182.71 o 
  -3   7   3     1048.03     1060.23     33.91 o 
  -2   7   3     7435.00     7413.68    137.88 o 
  -1   7   3    33332.00    31629.34    598.41 o 
   0   7   3      304.69      348.93     27.86 o 
   1   7   3     6357.42     6178.48    130.87 o 
   2   7   3    10999.58    10919.35    220.63 o 
   3   7   3     3691.10     3594.21     87.18 o 
   4   7   3     3126.15     2684.16    391.23 o 
   5   7   3     6249.89     6058.91    303.78 o 
   6   7   3     1192.93     1236.18    109.13 o 
   7   7   3     1278.33     1216.11    100.89 o 
   8   7   3      519.88      506.16     76.64 o 
  -9   8   3       26.35       29.47     46.10 o 
  -8   8   3      160.43      194.65     55.69 o 
  -7   8   3        8.87       74.00     41.77 o 
  -6   8   3      112.67      107.23     24.79 o 
  -5   8   3      991.11      965.74     40.99 o 
  -4   8   3     1404.18     1390.27     60.37 o 
  -3   8   3      983.55      976.69     33.63 o 
  -2   8   3     3321.27     3307.70     82.38 o 
  -1   8   3     1928.33     1919.34     64.44 o 
   0   8   3        1.22       24.21      8.84 o 
   1   8   3     5277.04     5331.15    116.86 o 
   2   8   3     1411.48     1539.57     48.68 o 
   3   8   3       28.96       71.21     19.17 o 
   4   8   3       97.82       63.97     28.97 o 
   5   8   3     1052.13     1039.11     79.38 o 
   6   8   3       45.80       43.84     35.99 o 
   7   8   3       24.98       17.07     53.30 o 
   8   8   3      345.49      398.64     70.40 o 
  -9   9   3      196.58      248.61     66.61 o 
  -8   9   3        8.29       22.68     43.73 o 
  -7   9   3     1768.94     1812.55    144.24 o 
  -6   9   3        4.98       16.97     22.17 o 
  -5   9   3     1632.57     1461.58     57.72 o 
  -4   9   3     9675.66     9589.09    183.01 o 
  -3   9   3     3494.31     3726.74     80.75 o 
  -2   9   3     5129.11     4802.30    111.50 o 
  -1   9   3     7811.59     6683.69    144.88 o 
   0   9   3     1698.74     1953.27     48.01 o 
   1   9   3        4.97        9.34     11.20 o 
   2   9   3     9034.79     9371.28    195.45 o 
   3   9   3     2990.25     3264.25     95.80 o 
   4   9   3        1.33      -16.32     46.10 o 
   5   9   3     4442.85     4105.64    164.67 o 
   6   9   3     1496.23     1315.66     96.33 o 
   7   9   3      635.09      822.06     87.07 o 
   8   9   3     1041.68     1179.84    144.32 o 
  -9  10   3      921.24     1026.36    112.92 o 
  -8  10   3      560.41      755.28     91.60 o 
  -7  10   3       70.27       96.39     87.23 o 
  -6  10   3     8242.57     8548.23    196.94 o 
  -5  10   3     4092.17     4012.97    107.56 o 
  -4  10   3     1261.53     1104.38     48.57 o 
  -3  10   3     5915.89     5580.21    113.33 o 
  -2  10   3      100.69      184.68     20.35 o 
  -1  10   3      820.13      698.80     34.08 o 
   0  10   3    19650.21    19323.20    338.02 o 
   1  10   3      130.02      162.72     18.88 o 
   2  10   3     6000.08     5913.87    133.48 o 
   3  10   3    15259.75    15611.19    313.57 o 
   4  10   3      443.85      559.95    100.81 o 
   5  10   3      584.13      595.89     63.88 o 
   6  10   3      533.53      540.85     78.99 o 
   7  10   3        7.75       18.20     41.63 o 
   8  10   3      692.16      749.74     89.66 o 
  -9  11   3      227.38      303.03    127.24 o 
  -8  11   3        1.15       50.72     50.73 o 
  -7  11   3      649.08      787.76     89.01 o 
  -6  11   3        6.03       23.65     28.83 o 
  -5  11   3       91.58       61.99     22.90 o 
  -4  11   3     1641.79     1610.28     60.99 o 
  -3  11   3      208.32      287.89     27.74 o 
  -2  11   3    16013.29    15970.41    372.58 o 
  -1  11   3     1942.97     1939.24     59.13 o 
   0  11   3     6897.19     6772.47    119.17 o 
   1  11   3       13.77       44.89     22.51 o 
   2  11   3     5424.00     5649.57    116.67 o 
   3  11   3       59.39       95.54     22.78 o 
   4  11   3     1155.73     1029.50     86.49 o 
   5  11   3     1100.97     1092.90     82.77 o 
   6  11   3        0.07       84.21     90.57 o 
   7  11   3      175.40      268.14     58.87 o 
   8  11   3      192.45      252.99     63.71 o 
  -9  12   3     2136.24     2204.19    160.33 o 
  -8  12   3      571.92      635.09     87.92 o 
  -7  12   3     1039.32      951.92    153.30 o 
  -6  12   3     3667.37     3494.62    104.25 o 
  -5  12   3     1515.67     1415.34     69.13 o 
  -4  12   3      193.21      176.55     26.00 o 
  -3  12   3    25244.96    23935.30    536.84 o 
  -2  12   3     2635.79     2535.32     73.78 o 
  -1  12   3      413.74      394.19     23.92 o 
   0  12   3    11633.68    10575.66    177.84 o 
   1  12   3       78.29      103.23     29.41 o 
   2  12   3     1108.34     1125.65     41.07 o 
   3  12   3     5673.49     5407.29    209.28 o 
   4  12   3     2494.00     2485.95    115.64 o 
   5  12   3     1530.98     1530.47     97.06 o 
   6  12   3     3446.70     3241.44    296.13 o 
   7  12   3        9.70      -51.96     34.64 o 
   8  12   3      195.07      182.27    108.01 o 
  -9  13   3      159.20      226.42    104.08 o 
  -8  13   3      843.55      788.86     96.16 o 
  -7  13   3      620.30      623.82     78.96 o 
  -6  13   3      492.50      485.97     43.67 o 
  -5  13   3     2856.39     2909.68     90.96 o 
  -4  13   3     4109.59     4049.74    147.89 o 
  -3  13   3     3988.97     3688.06    145.66 o 
  -2  13   3     1661.92     1618.99     68.65 o 
  -1  13   3      393.08      547.12     34.93 o 
   0  13   3     1214.22     1168.56     34.32 o 
   1  13   3    14269.24    14270.87    237.79 o 
   2  13   3     2327.94     2414.98     64.66 o 
   3  13   3      161.90      168.20     25.22 o 
   4  13   3      970.51     1061.08    137.56 o 
   5  13   3       14.55       31.34     34.98 o 
   6  13   3      137.24      110.68     59.17 o 
   7  13   3      496.84      702.09     85.37 o 
   8  13   3        5.49       41.29     48.42 o 
  -8  14   3      450.14      428.00     97.40 o 
  -7  14   3       10.32      -14.59     43.37 o 
  -6  14   3     5026.57     4808.62    133.08 o 
  -5  14   3     1533.90     1459.50     64.41 o 
  -4  14   3     5004.40     4811.88    136.23 o 
  -3  14   3     2788.29     2470.87     96.72 o 
  -2  14   3     1870.48     1824.28     62.51 o 
  -1  14   3      965.98      853.30     51.60 o 
   0  14   3     4268.20     4113.12     94.78 o 
   1  14   3     2595.81     2690.00     74.32 o 
   2  14   3     1342.67     1455.40     49.82 o 
   3  14   3     5198.16     5184.14    115.28 o 
   4  14   3       10.54       14.78     28.76 o 
   5  14   3      111.20      129.39     43.00 o 
   6  14   3      352.61      446.53     70.98 o 
   7  14   3      273.06      213.36     61.07 o 
  -8  15   3      734.16      741.89     96.15 o 
  -7  15   3     1441.62     1659.24    211.50 o 
  -6  15   3      812.81      859.23     56.94 o 
  -5  15   3       59.09       53.22     24.49 o 
  -4  15   3     1846.51     1722.87     66.56 o 
  -3  15   3       30.62       22.80     19.54 o 
  -2  15   3     3691.50     3305.36     93.18 o 
  -1  15   3     5029.79     4557.11    173.91 o 
   0  15   3      300.79      319.09     25.01 o 
   1  15   3     2521.40     2443.18     59.82 o 
   2  15   3     1860.72     1776.35     69.65 o 
   3  15   3     1780.79     1861.00    126.39 o 
   4  15   3     3634.43     3775.14    272.80 o 
   5  15   3      630.34      649.72     71.48 o 
   6  15   3      121.37       93.61     47.62 o 
   7  15   3      377.14      415.45     74.67 o 
  -8  16   3      547.04      754.12     98.10 o 
  -7  16   3       92.45       86.66     57.76 o 
  -6  16   3        5.10       10.55     27.60 o 
  -5  16   3     3081.68     2828.40     93.95 o 
  -4  16   3     3743.06     3740.16    107.90 o 
  -3  16   3      581.68      556.11     41.23 o 
  -2  16   3     3394.59     3248.83     94.10 o 
  -1  16   3     1419.51     1284.89     70.85 o 
   0  16   3       39.59       30.36     21.00 o 
   1  16   3     2133.48     1982.13     81.47 o 
   2  16   3      988.41     1034.68     44.25 o 
   3  16   3      752.88      775.71     41.29 o 
   4  16   3       98.13      152.05     35.24 o 
   5  16   3      880.68      971.27    105.64 o 
   6  16   3        0.94       16.09     46.19 o 
   7  16   3       12.73       -2.72     45.94 o 
  -8  17   3       16.24      128.21     62.25 o 
  -7  17   3        0.80      -10.58     43.13 o 
  -6  17   3      151.01      141.05     33.97 o 
  -5  17   3      256.96      331.59     39.55 o 
  -4  17   3      953.29      981.09     74.23 o 
  -3  17   3      469.64      409.50     37.95 o 
  -2  17   3      352.54      384.25     47.85 o 
  -1  17   3     4516.16     4020.60    110.19 o 
   0  17   3      447.53      390.58     35.44 o 
   1  17   3       60.85       68.88     18.98 o 
   2  17   3     1905.70     1964.87     77.69 o 
   3  17   3      261.71      291.79     30.02 o 
   4  17   3      167.00      222.10     59.56 o 
   5  17   3      363.23      408.15    104.45 o 
   6  17   3      539.11      556.56     75.97 o 
   7  17   3       98.72       97.85     57.15 o 
  -8  18   3      385.92      334.00     89.83 o 
  -7  18   3      153.40      206.47     61.74 o 
  -6  18   3     2453.10     2457.49     97.78 o 
  -5  18   3     2080.88     2048.01     99.54 o 
  -4  18   3      593.77      610.96     49.70 o 
  -3  18   3      142.12      145.89     28.23 o 
  -2  18   3      768.24      746.30     62.40 o 
  -1  18   3     2632.02     2672.65     85.55 o 
   0  18   3     1087.03     1074.29     89.11 o 
   1  18   3      225.22      261.39     33.57 o 
   2  18   3     5507.13     5367.99    221.10 o 
   3  18   3     2113.92     2219.50     94.19 o 
   4  18   3      927.64      873.65     69.19 o 
   5  18   3      345.59      386.53     62.30 o 
   6  18   3       98.53      129.29     51.56 o 
   7  18   3        6.35       27.47     84.63 o 
  -7  19   3       30.33      -41.18     41.99 o 
  -6  19   3       52.28       53.82     32.56 o 
  -5  19   3       51.75       62.04     30.25 o 
  -4  19   3      149.14      135.37     33.30 o 
  -3  19   3      342.05      342.65     37.22 o 
  -2  19   3     2592.89     2580.70     86.28 o 
  -1  19   3     1814.95     1785.29     69.82 o 
   0  19   3     1780.11     1622.08     67.69 o 
   1  19   3        5.35      -15.76     19.26 o 
   2  19   3     2089.57     2073.30     76.32 o 
   3  19   3        6.26      -19.89     21.67 o 
   4  19   3      813.23      757.41    100.00 o 
   5  19   3      491.62      477.97    129.91 o 
   6  19   3       10.07      -30.88     75.28 o 
   7  19   3      440.79      621.81    135.56 o 
  -7  20   3      362.53      318.64     68.85 o 
  -6  20   3       97.39       91.67     36.38 o 
  -5  20   3      770.35      806.07     87.52 o 
  -4  20   3      331.96      259.05     39.36 o 
  -3  20   3     2883.42     2788.73    132.65 o 
  -2  20   3      669.62      656.65     48.88 o 
  -1  20   3      122.97       77.22     25.78 o 
   0  20   3     3160.89     2900.15    107.92 o 
   1  20   3       71.46       93.21     35.91 o 
   2  20   3      343.16      334.31     37.73 o 
   3  20   3      902.97      887.83     55.54 o 
   4  20   3      320.94      246.47     68.45 o 
   5  20   3      484.09      420.63     93.54 o 
   6  20   3      923.78     1070.49    151.29 o 
  -7  21   3       87.43      189.77     64.66 o 
  -6  21   3      126.38      114.35     38.26 o 
  -5  21   3     1406.36     1444.25     77.20 o 
  -4  21   3     1196.28     1163.88     67.99 o 
  -3  21   3      985.55      906.19     58.58 o 
  -2  21   3      799.19      819.82     69.44 o 
  -1  21   3      141.59      164.35     31.25 o 
   0  21   3     1243.96     1168.20    110.45 o 
   1  21   3     1786.05     1840.26     75.31 o 
   2  21   3     1551.21     1581.61     72.48 o 
   3  21   3      133.02      122.76     30.53 o 
   4  21   3      467.78      671.84    105.71 o 
   5  21   3        0.95       -8.17     51.97 o 
  -7  22   3        5.72       47.65     60.02 o 
  -6  22   3      831.93      886.09    120.35 o 
  -5  22   3      250.16      355.54     44.79 o 
  -4  22   3      584.93      582.84     53.66 o 
  -3  22   3      799.82      703.22     75.71 o 
  -2  22   3     1585.56     1699.76     80.86 o 
  -1  22   3      362.73      421.37     43.78 o 
   0  22   3      227.61      199.14     32.91 o 
   1  22   3      645.78      742.55     74.15 o 
   2  22   3     1133.49     1253.36     67.28 o 
   3  22   3      612.54      520.67     47.87 o 
   5  22   3      399.43      512.68    107.49 o 
  -6  23   3      336.08      337.43     62.49 o 
  -5  23   3        1.58      -10.93     30.48 o 
  -4  23   3       14.29       17.44     30.35 o 
  -3  23   3        1.33      -11.49     27.52 o 
  -2  23   3     1599.03     1461.91     97.58 o 
  -1  23   3      123.16      143.85     32.82 o 
   0  23   3       22.65       38.64     27.24 o 
   1  23   3      618.45      702.87     55.23 o 
   2  23   3       21.93       41.08     27.62 o 
   3  23   3      193.91      174.86     41.80 o 
   4  23   3      694.65      541.63     96.36 o 
  -6  24   3      124.65      104.74     41.86 o 
  -5  24   3      415.36      381.19     79.65 o 
  -4  24   3     1351.37     1374.84    127.07 o 
  -3  24   3       86.21       52.81     32.19 o 
  -2  24   3     1511.89     1657.39     80.91 o 
  -1  24   3     1324.09     1320.51     81.33 o 
   0  24   3       42.49       50.91     29.06 o 
   1  24   3      365.78      323.85     41.96 o 
   2  24   3      134.45      125.65     44.28 o 
   3  24   3       81.33       15.80     53.49 o 
   4  24   3       79.41       28.36     54.04 o 
  -5  25   3       25.08      -16.29     36.36 o 
  -4  25   3      206.80      175.59     39.81 o 
  -3  25   3       70.95      111.85     34.79 o 
  -2  25   3      137.23      170.75     37.50 o 
  -1  25   3      356.96      332.12     44.11 o 
   0  25   3       34.49       42.74     31.47 o 
   1  25   3      592.50      731.86     69.05 o 
   2  25   3      102.31       90.29     39.59 o 
   3  25   3        8.45        8.06     36.34 o 
  -5  26   3     1084.09     1173.68    104.75 o 
  -4  26   3        1.87       56.12     36.77 o 
  -3  26   3      251.01      235.50     43.10 o 
  -2  26   3      269.82      160.09     39.28 o 
  -1  26   3      909.63      882.37     64.27 o 
   0  26   3       49.92      102.03     39.78 o 
   1  26   3        1.42      -12.20     30.46 o 
   2  26   3     1353.45     1445.06    172.77 o 
   3  26   3      168.72      165.93     45.47 o 
  -5  27   3       34.77       23.48     38.46 o 
  -4  27   3       27.40       19.60     34.04 o 
  -3  27   3       32.09        2.31     31.54 o 
  -2  27   3     1283.93     1174.30     74.67 o 
  -1  27   3       64.61       77.96     70.03 o 
   0  27   3      552.68      629.89     67.59 o 
   1  27   3       88.93      172.60     46.88 o 
   2  27   3      212.37      246.87     50.95 o 
   3  27   3       55.94       91.99     61.50 o 
  -4  28   3       24.54        8.56     36.53 o 
  -3  28   3      179.18      201.09     43.63 o 
  -2  28   3      253.65      321.32     57.60 o 
  -1  28   3        7.80      -13.26     37.15 o 
   0  28   3        3.71       -0.16     35.27 o 
   1  28   3      308.15      300.87     55.07 o 
   2  28   3       61.61      -10.27     56.07 o 
   3  28   3        6.57       22.84     60.42 o 
  -3  29   3      151.92      157.53     69.05 o 
  -2  29   3        0.08        1.06     37.47 o 
  -1  29   3       10.92       11.70     37.68 o 
   0  29   3       56.07       25.27     37.30 o 
   1  29   3      499.44      580.48    211.65 o 
   2  29   3       86.71      139.51     63.65 o 
  -2  30   3      147.42      123.82     50.22 o 
  -1  30   3      138.53      193.15     52.49 o 
   0  30   3       26.77       32.01     64.37 o 
   1  30   3        5.86        8.60     63.12 o 
  -9   0   4     3691.30     3849.77    264.28 o 
  -8   0   4      457.67      366.14     90.87 o 
  -7   0   4     2458.23     2256.10    113.92 o 
  -6   0   4     8536.87     7802.94    312.22 o 
  -5   0   4      458.69      465.75     69.39 o 
  -4   0   4     1865.39     2016.73     85.64 o 
  -3   0   4    62702.65    61240.23   1329.71 o 
  -2   0   4     3622.97     3447.54    132.52 o 
  -1   0   4     2138.38     2256.93     65.75 o 
   0   0   4    32888.58    33046.43    878.23 o 
   1   0   4      393.90      477.28     32.53 o 
   2   0   4      907.82      728.56     70.38 o 
   3   0   4    15309.02    14371.95    605.03 o 
   4   0   4      831.50      909.40     97.55 o 
   5   0   4     3682.58     3533.52    211.57 o 
   6   0   4     7057.70     6752.28    351.73 o 
   7   0   4       14.52      -55.23     52.56 o 
   8   0   4      493.32      475.41    108.98 o 
  -9   1   4        0.66       34.62     45.07 o 
  -8   1   4      404.80      625.15     77.59 o 
  -7   1   4     1706.81     1664.39     61.26 o 
  -6   1   4      537.93      610.12     36.83 o 
  -5   1   4       38.62       37.35     13.90 o 
  -4   1   4     2370.88     2220.05     59.98 o 
  -3   1   4       10.89       55.96     18.70 o 
  -2   1   4        6.93       43.00      9.03 o 
  -1   1   4     2001.34     2373.62     52.79 o 
   0   1   4     3061.88     3120.94     74.00 o 
   1   1   4    12130.26    12265.23    240.64 o 
   2   1   4    10621.40    10211.43    202.69 o 
   3   1   4       62.22       95.41     28.79 o 
   4   1   4        4.01       31.58     28.07 o 
   5   1   4      836.56      836.52     73.17 o 
   6   1   4      523.93      486.70     66.69 o 
   7   1   4      182.85      212.29     53.18 o 
   8   1   4       54.39       21.46     43.55 o 
  -9   2   4     2024.68     2163.71    206.97 o 
  -8   2   4       31.89       45.54     31.60 o 
  -7   2   4      569.93      605.38     55.03 o 
  -6   2   4    12360.73    11027.07    249.71 o 
  -5   2   4     2104.93     2036.53     60.12 o 
  -4   2   4     2683.37     2595.95     58.03 o 
  -3   2   4     8973.75     8901.75    172.55 o 
  -2   2   4     6024.21     6242.35    107.94 o 
  -1   2   4       51.06       62.97      8.90 o 
   0   2   4    26543.07    26646.71    504.53 o 
   1   2   4      315.80      388.78     21.18 o 
   2   2   4      264.44      323.24     21.98 o 
   3   2   4     9920.63     9507.69    296.88 o 
   4   2   4      131.52      156.95     38.03 o 
   5   2   4      130.75       75.93     36.01 o 
   6   2   4     2021.49     2095.18    117.05 o 
   7   2   4      193.66      180.46     52.70 o 
   8   2   4      276.49      283.21     65.08 o 
  -9   3   4      390.39      391.23    109.43 o 
  -8   3   4      219.47      233.49     45.29 o 
  -7   3   4     3114.54     3095.60     96.11 o 
  -6   3   4      101.50       91.60     20.20 o 
  -5   3   4      746.04      740.20     32.13 o 
  -4   3   4    15690.65    15150.60    274.20 o 
  -3   3   4     1599.31     1820.30     46.36 o 
  -2   3   4     8593.45     8032.48    148.26 o 
  -1   3   4    20331.01    20308.36    352.73 o 
   0   3   4     3406.53     3555.64     81.27 o 
   1   3   4     1400.07     1348.72     40.42 o 
   2   3   4     7708.41     7719.34    159.19 o 
   3   3   4     9221.91     8968.16    282.76 o 
   4   3   4     1665.63     1792.64     94.38 o 
   5   3   4     5071.55     4596.09    179.41 o 
   6   3   4     1797.80     1951.37    116.25 o 
   7   3   4      877.21      893.42     91.60 o 
   8   3   4      521.97      550.39    150.85 o 
  -9   4   4       52.56        2.82     64.59 o 
  -8   4   4       60.79       65.14     45.62 o 
  -7   4   4      125.88      103.54     27.72 o 
  -6   4   4      182.62      201.50     25.29 o 
  -5   4   4      259.91      234.47     20.95 o 
  -4   4   4      395.71      494.94     24.46 o 
  -3   4   4       60.56       99.61     11.93 o 
  -2   4   4       10.89       -2.03      6.67 o 
  -1   4   4      673.27      813.73     23.99 o 
   0   4   4     2390.47     2534.63     62.83 o 
   1   4   4      425.01      461.90     24.02 o 
   2   4   4     2487.77     2413.20     62.02 o 
   3   4   4        8.75       35.68     23.77 o 
   4   4   4       74.93       77.25     31.79 o 
   5   4   4      340.96      233.37     45.57 o 
   6   4   4        0.43       -5.66     36.87 o 
   7   4   4        4.91      -39.25     37.85 o 
   8   4   4       54.74        5.62     86.63 o 
  -9   5   4      134.63       90.74     78.54 o 
  -8   5   4       13.48       16.83     42.06 o 
  -7   5   4     2922.67     2874.08    107.93 o 
  -6   5   4       13.57       -4.10     18.22 o 
  -5   5   4     1490.82     1570.20     69.74 o 
  -4   5   4    17722.13    17401.50    283.09 o 
  -3   5   4     1093.54     1075.72     34.11 o 
  -2   5   4     2525.60     2400.14     48.79 o 
  -1   5   4    23097.22    23396.55    366.34 o 
   0   5   4      300.49      384.88     21.90 o 
   1   5   4      767.26      775.39     30.67 o 
   2   5   4     2025.15     2057.69     56.20 o 
   3   5   4     5944.23     6016.16    305.63 o 
   4   5   4      105.78      119.70     34.26 o 
   5   5   4     3339.01     3253.52    269.41 o 
   6   5   4     1641.88     1659.44    174.75 o 
   7   5   4      380.72      448.94     70.70 o 
   8   5   4      763.36      653.03     86.29 o 
  -9   6   4     1480.58     1721.73    131.56 o 
  -8   6   4      507.10      589.36     78.37 o 
  -7   6   4      360.84      347.88     44.41 o 
  -6   6   4     8793.66     8601.22    174.15 o 
  -5   6   4     4818.27     4645.85    103.18 o 
  -4   6   4      973.11      944.23     37.25 o 
  -3   6   4     2483.28     2215.71     48.58 o 
  -2   6   4       72.75       84.39      8.57 o 
  -1   6   4     6264.91     6280.59    120.12 o 
   0   6   4    18059.34    18255.74    353.31 o 
   1   6   4       85.19      141.00     30.41 o 
   2   6   4     4843.29     4928.23    111.35 o 
   3   6   4     8124.75     7942.81    168.01 o 
   4   6   4       40.15      125.53     34.30 o 
   5   6   4      474.20      369.35     70.30 o 
   6   6   4     1321.38     1168.14     94.94 o 
   7   6   4      211.05      191.89     57.55 o 
   8   6   4      456.05      585.78     85.03 o 
  -9   7   4      356.94      306.55     69.54 o 
  -8   7   4        2.47       14.48     40.20 o 
  -7   7   4     1808.26     1896.25     89.56 o 
  -6   7   4      183.71      167.31     29.19 o 
  -5   7   4      138.29      166.47     25.23 o 
  -4   7   4      292.06      324.59     28.24 o 
  -3   7   4        0.87       37.80     12.91 o 
  -2   7   4     2693.95     2518.34     57.81 o 
  -1   7   4      204.54      231.24     15.30 o 
   0   7   4     4035.96     3944.00     90.93 o 
   1   7   4     2597.77     2698.42     69.14 o 
   2   7   4     4539.99     4682.88    107.97 o 
   3   7   4      234.50      295.76     29.59 o 
   4   7   4     1674.10     1433.61     84.79 o 
   5   7   4      785.82      888.17    112.54 o 
   6   7   4      101.82      106.54     57.16 o 
   7   7   4       93.53      172.03     54.94 o 
   8   7   4      171.55      168.69     56.83 o 
  -9   8   4     2555.26     2744.00    157.58 o 
  -8   8   4      228.93      328.70     67.92 o 
  -7   8   4     1540.96     1576.24     84.85 o 
  -6   8   4     5148.38     5108.64    135.10 o 
  -5   8   4      116.64      137.79     24.40 o 
  -4   8   4      915.43      886.17     68.92 o 
  -3   8   4    41294.98    41642.03    799.71 o 
  -2   8   4     6148.21     5900.95    133.12 o 
  -1   8   4     2512.83     2402.19     55.63 o 
   0   8   4    24633.23    24418.12    422.11 o 
   1   8   4     1816.04     2070.89     58.96 o 
   2   8   4      306.84      323.95     25.38 o 
   3   8   4     4721.24     4483.65    120.87 o 
   4   8   4      899.84      991.15     74.84 o 
   5   8   4     1856.97     1872.31    105.13 o 
   6   8   4     3955.98     4098.77    177.19 o 
   7   8   4       61.26       36.91     76.02 o 
   8   8   4       95.25      112.08     58.35 o 
  -9   9   4      117.85      275.24     70.34 o 
  -8   9   4      906.81     1020.89    101.61 o 
  -7   9   4     2453.36     2268.67    134.52 o 
  -6   9   4      526.18      531.74     42.72 o 
  -5   9   4      126.04      136.23     26.59 o 
  -4   9   4     4987.50     4655.24    116.48 o 
  -3   9   4      506.52      480.35     34.03 o 
  -2   9   4      607.48      582.76     57.60 o 
  -1   9   4       19.94       58.44     15.55 o 
   0   9   4     4024.35     3998.93     85.44 o 
   1   9   4     6599.13     6475.86    141.59 o 
   2   9   4     6110.06     6000.54    135.52 o 
   3   9   4        7.65        9.65     17.37 o 
   4   9   4     1089.02     1217.53     82.44 o 
   5   9   4        8.56       45.66     36.15 o 
   6   9   4      801.46      791.38     82.95 o 
   7   9   4      571.52      421.05     70.50 o 
   8   9   4        7.10      -63.83     42.56 o 
  -9  10   4      891.61      743.63     99.58 o 
  -8  10   4      574.85      706.98     88.02 o 
  -7  10   4       74.24       45.04     45.19 o 
  -6  10   4     4129.88     4042.68    123.99 o 
  -5  10   4      224.35      201.15     28.73 o 
  -4  10   4     4222.91     4104.70    107.65 o 
  -3  10   4     3335.20     3266.08     89.20 o 
  -2  10   4      595.94      530.19     33.68 o 
  -1  10   4       16.53       59.79     16.48 o 
   0  10   4    16795.17    16759.00    297.85 o 
   1  10   4      530.77      650.70     34.29 o 
   2  10   4      832.53      726.58     37.36 o 
   3  10   4     6395.92     6547.54    149.38 o 
   4  10   4       14.23      -20.03     26.53 o 
   5  10   4       79.92      110.90     39.76 o 
   6  10   4      667.29      774.85    147.81 o 
   7  10   4       78.98       94.39     51.18 o 
   8  10   4        8.78        3.66     51.56 o 
  -9  11   4      191.58      111.42     64.67 o 
  -8  11   4      201.61      220.44     62.76 o 
  -7  11   4     3052.16     3140.20    156.10 o 
  -6  11   4       82.51      113.99     27.83 o 
  -5  11   4      285.86      306.41     34.44 o 
  -4  11   4     6667.09     6374.72    216.08 o 
  -3  11   4     1034.11      970.17     47.08 o 
  -2  11   4     3519.63     3131.09    108.48 o 
  -1  11   4     9396.83     8629.98    187.15 o 
   0  11   4      375.07      348.89     34.57 o 
   1  11   4     1286.46     1276.09     46.61 o 
   2  11   4     4655.83     4485.90    167.50 o 
   3  11   4     3385.84     3475.23     93.91 o 
   4  11   4     1696.66     1616.30     92.21 o 
   5  11   4     3314.37     3426.94    363.61 o 
   6  11   4      941.01     1073.70    189.38 o 
   7  11   4      341.29      364.59    141.35 o 
  -9  12   4       71.68       51.90     60.78 o 
  -8  12   4      659.05      781.20     93.06 o 
  -7  12   4      460.53      526.60    118.93 o 
  -6  12   4      139.02      164.56     45.55 o 
  -5  12   4     1235.64     1089.10     55.91 o 
  -4  12   4     3338.37     3433.41     97.77 o 
  -3  12   4      795.68      777.69     46.93 o 
  -2  12   4     4221.07     4114.00    105.77 o 
  -1  12   4      163.47      161.83     23.38 o 
   0  12   4      180.55      240.15     26.49 o 
   1  12   4     1087.10     1126.18     44.82 o 
   2  12   4     1333.41     1298.70     50.85 o 
   3  12   4       41.64       34.46     20.96 o 
   4  12   4       23.29      -25.25     32.22 o 
   5  12   4     1731.74     1566.05    102.65 o 
   6  12   4       55.86      -12.60     39.45 o 
   7  12   4       41.57       -2.10     44.98 o 
  -8  13   4       32.56       14.39     48.42 o 
  -7  13   4      388.18      507.47     74.27 o 
  -6  13   4      561.38      674.74     55.16 o 
  -5  13   4      751.90      792.59     52.85 o 
  -4  13   4     5315.94     5097.40    130.87 o 
  -3  13   4     1221.64     1086.53     52.17 o 
  -2  13   4        7.36       -4.06     16.16 o 
  -1  13   4    13215.16    13142.19    273.75 o 
   0  13   4      143.31      180.57     25.07 o 
   1  13   4      307.61      291.33     28.12 o 
   2  13   4     4421.27     4472.75    113.25 o 
   3  13   4     3625.35     3479.07     97.06 o 
   4  13   4      113.79      165.00     72.60 o 
   5  13   4     2011.68     2022.31    112.60 o 
   6  13   4      452.17      624.46     79.31 o 
   7  13   4       55.95       14.98     47.94 o 
  -8  14   4      764.54      994.79    108.81 o 
  -7  14   4        0.33       50.56     45.79 o 
  -6  14   4     3487.50     3494.06    109.21 o 
  -5  14   4     2814.65     2994.29     95.14 o 
  -4  14   4       17.67       -9.99     19.40 o 
  -3  14   4        0.83        6.59     18.68 o 
  -2  14   4       10.45       14.53     17.72 o 
  -1  14   4     3193.43     3061.78    106.64 o 
   0  14   4     7884.63     7400.78    185.38 o 
   1  14   4       64.18       59.62     20.90 o 
   2  14   4     2316.79     2381.34     75.58 o 
   3  14   4     4417.89     4533.71    118.31 o 
   4  14   4     1561.63     1566.80     94.75 o 
   5  14   4      930.98      936.95     85.26 o 
   6  14   4      683.14      893.49     89.78 o 
   7  14   4      134.85      109.22     54.49 o 
  -8  15   4        4.62       20.51     48.62 o 
  -7  15   4      616.91      611.01     82.04 o 
  -6  15   4        5.70      -13.36     26.22 o 
  -5  15   4     1200.28     1170.28     62.33 o 
  -4  15   4     1010.78      796.78     50.65 o 
  -3  15   4     1775.10     1578.77     63.68 o 
  -2  15   4     5320.12     4870.29    125.07 o 
  -1  15   4        9.77       21.95     18.94 o 
   0  15   4     3880.94     3559.16    175.41 o 
   1  15   4        3.63      -13.71     17.63 o 
   2  15   4     2604.49     2532.53    119.47 o 
   3  15   4       49.91       97.22     26.48 o 
   4  15   4     3443.19     3238.78    206.08 o 
   5  15   4      527.83      574.86     71.33 o 
   6  15   4        1.21       48.29     45.83 o 
   7  15   4      313.91      300.65     95.17 o 
  -8  16   4      156.55       88.45     57.08 o 
  -7  16   4      493.43      415.01     72.82 o 
  -6  16   4     1091.70     1207.17     68.58 o 
  -5  16   4      316.72      320.36     39.61 o 
  -4  16   4      868.29      921.92     54.89 o 
  -3  16   4    13560.79    12482.45    269.94 o 
  -2  16   4      577.23      524.10     41.23 o 
  -1  16   4      862.32      824.79     47.73 o 
   0  16   4     3860.34     3684.18    103.58 o 
   1  16   4       80.71       97.56     24.05 o 
   2  16   4       14.58       38.51     29.94 o 
   3  16   4      685.53      727.98     84.54 o 
   4  16   4       72.10      101.06     41.56 o 
   5  16   4      628.07      624.71     82.33 o 
   6  16   4     1690.67     1544.02    115.80 o 
   7  16   4        2.46        2.65     50.49 o 
  -8  17   4      928.80      979.40    114.35 o 
  -7  17   4      316.34      377.95     74.04 o 
  -6  17   4      383.03      434.27     48.02 o 
  -5  17   4      660.21      745.02     55.00 o 
  -4  17   4      866.13      799.89     53.20 o 
  -3  17   4      612.04      531.42     43.52 o 
  -2  17   4      920.18      889.23     51.65 o 
  -1  17   4       31.65        0.45     18.02 o 
   0  17   4      245.48      307.49     37.82 o 
   1  17   4     6892.30     6816.25    166.31 o 
   2  17   4     2307.32     2286.23    173.75 o 
   3  17   4      126.44      103.51     32.18 o 
   4  17   4     1512.61     2010.78    159.76 o 
   5  17   4      124.21      118.53     49.51 o 
   6  17   4       67.28       21.43     47.52 o 
   7  17   4      593.51      645.41    128.36 o 
  -7  18   4        0.03       38.92     50.03 o 
  -6  18   4     1527.23     1380.00     83.67 o 
  -5  18   4      132.69       78.73     37.39 o 
  -4  18   4      948.78      899.87     57.93 o 
  -3  18   4      425.73      401.93     39.68 o 
  -2  18   4      457.23      413.91     39.44 o 
  -1  18   4      345.51      349.04     36.01 o 
   0  18   4     1710.66     1678.87     95.24 o 
   1  18   4        0.43        3.19     20.63 o 
   2  18   4     1393.79     1434.34     67.00 o 
   3  18   4      673.23      723.49     59.37 o 
   5  18   4      452.82      415.99     67.62 o 
   6  18   4      227.87      300.89     65.17 o 
  -7  19   4      496.99      571.60    144.17 o 
  -6  19   4      399.62      371.95     46.49 o 
  -5  19   4       96.05      104.30     39.88 o 
  -4  19   4     1165.04     1154.61     65.41 o 
  -3  19   4      246.47      264.76     45.00 o 
  -2  19   4     1770.32     1723.45     85.05 o 
  -1  19   4      864.19      863.24     67.57 o 
   0  19   4        5.57      -16.96     19.70 o 
   1  19   4      444.29      439.84     41.28 o 
   2  19   4     1153.54     1141.92     62.34 o 
   3  19   4      655.79      765.89     67.38 o 
   5  19   4      534.78      554.10     99.63 o 
   6  19   4        0.21      -26.87     57.16 o 
  -7  20   4      277.04      318.88     74.38 o 
  -6  20   4       18.05        3.47     31.70 o 
  -5  20   4      470.01      496.21     49.03 o 
  -4  20   4      980.32     1032.59     74.55 o 
  -3  20   4        4.38       -8.18     24.60 o 
  -2  20   4     2307.75     2253.58     83.49 o 
  -1  20   4      805.22      802.72     54.18 o 
   0  20   4       57.55       60.83     24.73 o 
   1  20   4      989.93     1093.84     86.51 o 
   2  20   4     1649.95     1583.34     73.30 o 
   3  20   4      377.04      317.49     47.53 o 
   5  20   4     1144.33     1182.89    137.19 o 
   6  20   4        0.65       67.70     69.63 o 
  -7  21   4        1.48      -19.68     52.91 o 
  -6  21   4      623.29      666.95     59.68 o 
  -5  21   4       97.93      148.43     42.54 o 
  -4  21   4     1134.91     1140.71     74.88 o 
  -3  21   4        3.26        3.26     30.03 o 
  -2  21   4        1.18      -33.60     22.40 o 
  -1  21   4     1566.21     1558.51     78.97 o 
   0  21   4      555.51      563.80     49.09 o 
   1  21   4      228.50      284.96     38.48 o 
   2  21   4      354.30      429.97     44.59 o 
   3  21   4      505.58      397.68     80.90 o 
   5  21   4      178.21      314.47     81.22 o 
  -6  22   4      408.53      473.24     55.60 o 
  -5  22   4     1734.44     1541.53     81.96 o 
  -4  22   4        5.59      -10.89     27.45 o 
  -3  22   4       85.03      123.36     34.80 o 
  -2  22   4      178.54      155.90     35.15 o 
  -1  22   4      744.35      783.48     56.48 o 
   0  22   4     1186.21     1172.33     67.16 o 
   1  22   4      260.54      329.11     41.85 o 
   2  22   4      804.58      860.04     59.69 o 
   3  22   4      596.57      665.91     55.72 o 
   5  22   4      114.96       41.28     60.73 o 
  -6  23   4        9.37       15.68     34.32 o 
  -5  23   4      792.02      823.72     65.04 o 
  -4  23   4       36.38       33.85     32.05 o 
  -3  23   4      217.69      296.45     50.55 o 
  -2  23   4     1642.99     1456.71     76.23 o 
  -1  23   4        3.17       -8.83     28.26 o 
   0  23   4     1510.22     1525.43     77.24 o 
   1  23   4       55.36       48.98     28.42 o 
   2  23   4      735.77      807.57     60.93 o 
   3  23   4       34.14       48.11     32.68 o 
   4  23   4     1052.78     1222.53    143.28 o 
  -6  24   4        3.19      -19.08     36.81 o 
  -5  24   4      115.95      110.64     40.51 o 
  -4  24   4      472.37      530.96     53.71 o 
  -3  24   4      902.81     1024.45     68.47 o 
  -2  24   4      639.11      574.41     54.27 o 
  -1  24   4      365.91      456.97     76.78 o 
   0  24   4      530.33      609.92     55.22 o 
   1  24   4        4.51      -11.79     28.90 o 
   2  24   4       21.14      -22.47     29.74 o 
   3  24   4       18.53      -15.26     29.81 o 
   4  24   4       27.04       88.19     60.43 o 
  -5  25   4      410.95      482.02     55.01 o 
  -4  25   4      138.63      163.41     39.47 o 
  -3  25   4      638.33      601.16     58.63 o 
  -2  25   4      411.53      453.96     51.50 o 
  -1  25   4      374.84      344.70     45.84 o 
   0  25   4      887.03      832.20     62.29 o 
   1  25   4     2669.97     2587.27    100.03 o 
   2  25   4      263.30      320.36     47.11 o 
   3  25   4      252.48      213.58     90.72 o 
   4  25   4      399.79      383.80     87.45 o 
  -5  26   4       80.22      117.63     42.94 o 
  -4  26   4      335.11      340.53     68.23 o 
  -3  26   4        6.45      -18.74     51.99 o 
  -2  26   4      156.71       89.73     44.30 o 
  -1  26   4      155.82      135.81     38.62 o 
   0  26   4      502.11      574.54     55.91 o 
   1  26   4        1.14       32.53     30.63 o 
   2  26   4       32.44       -2.72     39.56 o 
   3  26   4        7.12       51.67     58.80 o 
   4  26   4        0.41      -59.69     54.19 o 
  -4  27   4       25.77       51.15     38.68 o 
  -3  27   4        1.62       -3.59     32.83 o 
  -2  27   4      540.48      551.67     56.99 o 
  -1  27   4       14.80       38.41     33.58 o 
   0  27   4        0.84      -24.08     32.10 o 
   1  27   4       35.55       21.69     37.01 o 
   2  27   4      159.35      234.01     61.70 o 
   3  27   4        2.92      -57.76     41.72 o 
  -4  28   4      462.21      583.20     96.48 o 
  -3  28   4        4.75        7.50     34.73 o 
  -2  28   4      543.11      574.24     63.59 o 
  -1  28   4      131.53      133.58     40.18 o 
   0  28   4        5.07       43.30     41.06 o 
   1  28   4      453.49      511.12     66.75 o 
   2  28   4       92.82      170.91     49.53 o 
  -3  29   4        1.35      -25.74     38.28 o 
  -2  29   4        7.54       17.75     34.51 o 
  -1  29   4       48.00       20.12     40.98 o 
   0  29   4       73.42      138.54     49.58 o 
   1  29   4       77.44       60.44     41.69 o 
  -1  30   4      253.88      326.23     63.55 o 
   0  30   4       60.23       27.29     45.44 o 
  -9   1   5        6.38      -80.62     53.75 o 
  -8   1   5       35.88       27.77     32.98 o 
  -7   1   5     7475.80     7238.86    155.02 o 
  -6   1   5     1414.20     1333.19     50.36 o 
  -5   1   5     1383.75     1281.84     42.54 o 
  -4   1   5    18302.12    18576.46    301.42 o 
  -3   1   5      343.03      343.96     20.17 o 
  -2   1   5     2879.42     2872.59     59.30 o 
  -1   1   5    30291.29    31120.46    486.05 o 
   0   1   5     7473.61     7512.64    157.23 o 
   1   1   5        1.54       62.53     17.79 o 
   2   1   5     9626.71     9699.60    197.43 o 
   3   1   5     6233.71     5590.56    196.43 o 
   4   1   5     1011.63      956.15     74.21 o 
   5   1   5     3668.89     3637.23    159.45 o 
   6   1   5     2820.85     2573.56    136.16 o 
   7   1   5        4.66       13.77     46.14 o 
   8   1   5      710.76      613.73     93.40 o 
  -9   2   5     1798.62     1583.32    180.54 o 
  -8   2   5      482.71      689.75     80.86 o 
  -7   2   5       18.25       61.21     35.73 o 
  -6   2   5     6722.69     6239.20    133.66 o 
  -5   2   5     1798.65     1753.18     49.39 o 
  -4   2   5      925.85      929.48     33.37 o 
  -3   2   5     4506.06     4500.95     86.24 o 
  -2   2   5      201.32      248.35     16.37 o 
  -1   2   5     1469.53     1265.17     34.29 o 
   0   2   5    33521.85    32730.17    619.87 o 
   1   2   5      188.08      180.98     20.98 o 
   2   2   5      368.38      430.03     58.18 o 
   3   2   5     5687.96     5342.26    386.33 o 
   4   2   5       15.12       32.08     30.41 o 
   5   2   5      128.45      187.98     49.81 o 
   6   2   5      716.26      629.97     92.72 o 
   7   2   5       68.49       52.33     50.58 o 
   8   2   5      344.36      286.48     95.47 o 
  -9   3   5      101.69       53.01     68.45 o 
  -8   3   5       60.73       97.59     48.75 o 
  -7   3   5     2488.58     2424.41     82.11 o 
  -6   3   5        5.75        6.96     17.87 o 
  -5   3   5     2507.84     2525.58     61.59 o 
  -4   3   5      388.45      456.77     35.95 o 
  -3   3   5     2257.61     2300.95     57.03 o 
  -2   3   5     1943.54     2248.83     53.99 o 
  -1   3   5     9286.00     9903.15    182.38 o 
   0   3   5    13885.64    13987.34    276.46 o 
   1   3   5     1058.57     1100.17     38.93 o 
   2   3   5     8929.17     9396.94    193.94 o 
   3   3   5      125.27      142.95     35.01 o 
   4   3   5      130.45      153.79     39.77 o 
   5   3   5      181.32      152.55     47.88 o 
   6   3   5      349.87      381.36     63.49 o 
   7   3   5        0.16      -40.98     41.82 o 
   8   3   5      167.89       87.87     67.56 o 
  -9   4   5     2589.96     2567.40    148.00 o 
  -8   4   5       66.79       -0.36     43.04 o 
  -7   4   5      302.36      248.85     34.10 o 
  -6   4   5     7058.06     6949.32    147.12 o 
  -5   4   5      154.93      181.87     22.49 o 
  -4   4   5     1257.83     1225.24     41.72 o 
  -3   4   5    37415.92    36923.59    576.22 o 
  -2   4   5     3761.28     3697.01     71.68 o 
  -1   4   5     4792.97     4991.87    101.04 o 
   0   4   5    10016.93    10092.74    204.93 o 
   1   4   5       13.85       37.25     16.39 o 
   2   4   5     1249.34     1136.71     41.42 o 
   3   4   5    12319.26    11791.47    364.68 o 
   4   4   5      175.55      234.60     44.73 o 
   5   4   5     1057.38      967.18     83.60 o 
   6   4   5     3409.39     3802.44    172.76 o 
   7   4   5       16.76      -16.78     44.67 o 
   8   4   5      234.21      273.52     77.28 o 
  -9   5   5        9.60        1.22     63.77 o 
  -8   5   5     1029.55      949.58     95.48 o 
  -7   5   5     2380.41     2379.69     83.13 o 
  -6   5   5     1082.91     1069.99     54.34 o 
  -5   5   5      596.89      622.23     35.25 o 
  -4   5   5      240.80      192.32     21.77 o 
  -3   5   5        2.85       37.76     11.17 o 
  -2   5   5     1825.42     1704.64     40.33 o 
  -1   5   5     2576.15     2420.32     58.30 o 
   0   5   5     3266.24     3369.26     97.92 o 
   1   5   5     5126.17     5170.76    116.36 o 
   2   5   5     5986.56     6099.40    134.26 o 
   3   5   5      201.54      148.53     52.86 o 
   4   5   5      666.28      732.83     95.77 o 
   5   5   5        5.39        3.81     36.06 o 
   6   5   5      578.49      473.35    153.82 o 
   7   5   5      179.26      123.54     55.05 o 
   8   5   5       18.60      -11.98     59.11 o 
  -9   6   5     1611.26     1683.89    129.74 o 
  -8   6   5       50.79       68.93     45.53 o 
  -7   6   5      195.36      272.77     35.81 o 
  -6   6   5     3948.53     3633.11    140.13 o 
  -5   6   5       74.82       78.90     21.63 o 
  -4   6   5     4245.95     4117.85    158.71 o 
  -3   6   5     3242.56     3034.53     71.32 o 
  -2   6   5     3195.30     3252.64     64.52 o 
  -1   6   5      402.50      519.29     24.90 o 
   0   6   5    10734.15    10526.78    215.11 o 
   1   6   5     1475.48     1393.50     46.68 o 
   2   6   5       14.89       71.24     17.39 o 
   3   6   5     5405.54     5664.59    199.96 o 
   4   6   5      171.17       59.09     33.22 o 
   5   6   5        1.94        7.55     40.38 o 
   6   6   5      862.69      858.78    124.87 o 
   7   6   5       37.29        0.72     45.62 o 
  -9   7   5      266.48      207.86     63.43 o 
  -8   7   5      187.01      254.22     61.35 o 
  -7   7   5     4235.37     4248.22    132.19 o 
  -6   7   5      555.00      530.20     42.76 o 
  -5   7   5     1333.61     1181.29     54.64 o 
  -4   7   5     6867.05     6129.00    203.48 o 
  -3   7   5      473.27      434.97     32.00 o 
  -2   7   5     3411.45     3177.92     71.76 o 
  -1   7   5    13335.04    12814.89    261.82 o 
   0   7   5     1460.11     1407.68     55.31 o 
   1   7   5      961.56      909.42     47.23 o 
   2   7   5    12689.85    12988.28    298.23 o 
   3   7   5     2706.82     2452.49    155.15 o 
   4   7   5     4869.86     4795.40    183.52 o 
   5   7   5     2168.86     1942.29    109.87 o 
   6   7   5     1329.55     1305.88    102.68 o 
   7   7   5      212.87      242.69     60.62 o 
  -9   8   5       38.80       59.10     52.96 o 
  -8   8   5       98.39      130.58     51.68 o 
  -7   8   5      219.96      251.59     37.39 o 
  -6   8   5      653.46      664.76     65.80 o 
  -5   8   5      155.50      167.76     26.80 o 
  -4   8   5      907.77      927.71     47.99 o 
  -3   8   5       44.35       70.26     26.40 o 
  -2   8   5     2234.96     2350.02     69.93 o 
  -1   8   5     2474.71     2578.69     77.06 o 
   0   8   5      281.57      303.45     22.11 o 
   1   8   5      219.19      219.40     22.58 o 
   2   8   5     1730.20     1759.58     61.74 o 
   3   8   5      452.73      526.78     78.10 o 
   4   8   5      399.56      449.24     58.42 o 
   5   8   5      739.20      737.28     76.93 o 
   6   8   5       84.09       97.74     79.51 o 
   7   8   5        0.07       34.28    151.22 o 
  -9   9   5       31.85       94.07     55.70 o 
  -8   9   5        7.22       69.74     49.34 o 
  -7   9   5     3753.77     3753.64    114.10 o 
  -6   9   5     2198.43     2290.82     80.40 o 
  -5   9   5      542.83      531.90     40.31 o 
  -4   9   5     9253.05     8661.55    194.04 o 
  -3   9   5      302.24      296.84     34.49 o 
  -2   9   5       67.65       95.42     20.46 o 
  -1   9   5    14666.70    14161.91    289.31 o 
   0   9   5     2622.16     2601.66     65.39 o 
   1   9   5      529.43      525.44     32.11 o 
   2   9   5     5031.25     5079.81    120.30 o 
   3   9   5     3184.29     3197.82    134.59 o 
   4   9   5      629.42      590.04     64.10 o 
   5   9   5     2532.05     2576.91    132.86 o 
   6   9   5     1614.16     1808.37    121.55 o 
   7   9   5       23.78       44.85     50.22 o 
  -9  10   5     1243.07     1139.63    223.68 o 
  -8  10   5      635.98      848.17     95.35 o 
  -7  10   5       20.43       72.92     30.18 o 
  -6  10   5     2883.00     2903.49    135.76 o 
  -5  10   5     1416.55     1339.79     60.79 o 
  -4  10   5      121.57      132.97     23.92 o 
  -3  10   5     1924.72     1788.51    106.77 o 
  -2  10   5      300.75      263.40     44.23 o 
  -1  10   5     5921.89     5677.34    134.59 o 
   0  10   5    12561.50    12266.50    344.11 o 
   1  10   5     1710.51     1735.97     56.80 o 
   2  10   5     3712.46     4021.38    102.56 o 
   3  10   5     3054.68     3136.98    134.03 o 
   4  10   5      199.07      259.43     63.32 o 
   5  10   5      357.71      372.74     60.30 o 
   6  10   5      522.07      459.72     69.60 o 
   7  10   5       24.35       25.39     50.73 o 
  -8  11   5        2.87      -13.09     43.76 o 
  -7  11   5     2304.37     2241.18     99.89 o 
  -6  11   5       52.91       25.91     26.53 o 
  -5  11   5     1975.77     1890.93     70.80 o 
  -4  11   5      298.56      298.08     31.18 o 
  -3  11   5      372.29      381.77     33.40 o 
  -2  11   5     2875.25     2595.45     99.12 o 
  -1  11   5     1130.30     1127.70     79.08 o 
   0  11   5     3161.80     3153.54     88.43 o 
   1  11   5       59.05      105.71     25.76 o 
   2  11   5     4447.50     4115.65    108.46 o 
   3  11   5      129.10      168.11     40.99 o 
   4  11   5     2144.08     2182.10    114.38 o 
   5  11   5      415.13      455.70     66.66 o 
   6  11   5      721.52      677.18     81.94 o 
   7  11   5      187.27      340.52     71.19 o 
  -8  12   5       36.22      -27.28     43.74 o 
  -7  12   5      292.69      236.12     40.04 o 
  -6  12   5     1935.79     2187.84     81.84 o 
  -5  12   5       57.48       48.44     23.12 o 
  -4  12   5     1066.30      940.26     54.96 o 
  -3  12   5    14813.65    13813.38    324.67 o 
  -2  12   5     3153.74     3017.18    115.32 o 
  -1  12   5     1324.72     1170.80     52.59 o 
   0  12   5     1781.62     1632.20     93.78 o 
   1  12   5      268.05      304.00     34.90 o 
   2  12   5      142.89      141.83     25.51 o 
   3  12   5     4153.30     3870.29    213.43 o 
   4  12   5      112.80      135.04     49.44 o 
   5  12   5      510.85      594.00     72.37 o 
   6  12   5     1022.06     1302.71    191.61 o 
   7  12   5       15.69       -0.74     45.55 o 
  -8  13   5      894.52      889.03    101.51 o 
  -7  13   5      851.38      950.23     64.29 o 
  -6  13   5     1946.11     1866.46    121.32 o 
  -5  13   5      631.07      668.96     48.46 o 
  -4  13   5      770.25      679.29     46.64 o 
  -3  13   5      796.24      686.48     52.25 o 
  -2  13   5     9714.30     9275.88    206.06 o 
  -1  13   5      118.99      119.75     23.95 o 
   0  13   5      334.88      326.62     32.27 o 
   1  13   5     6590.43     6586.96    178.10 o 
   2  13   5     1159.43     1258.36     64.86 o 
   3  13   5       73.45       77.53     37.07 o 
   4  13   5      498.24      526.89    102.08 o 
   5  13   5      176.40      174.94     53.05 o 
   6  13   5        9.00        5.91     46.17 o 
   7  13   5      419.69      523.45     96.66 o 
  -8  14   5      301.07      283.38     70.62 o 
  -7  14   5      140.80      210.25     41.72 o 
  -6  14   5     1997.40     1958.36     95.51 o 
  -5  14   5        0.56       11.28     22.98 o 
  -4  14   5     4196.29     3678.35    131.52 o 
  -3  14   5     1180.69     1186.50     59.80 o 
  -2  14   5     2452.01     2447.23     93.68 o 
  -1  14   5      533.85      555.78     41.21 o 
   0  14   5     2401.74     2298.31     79.44 o 
   1  14   5      236.20      194.19     28.26 o 
   2  14   5      658.94      693.89     55.87 o 
   3  14   5      445.59      478.04    104.82 o 
   4  14   5       55.11       53.73     40.44 o 
   5  14   5        0.75       25.50     71.79 o 
   6  14   5       92.67       90.28     60.35 o 
   7  14   5        0.34       32.73     53.83 o 
  -8  15   5      149.68      271.69     66.93 o 
  -7  15   5     1136.06     1338.60     75.82 o 
  -6  15   5      110.75      120.88     33.43 o 
  -5  15   5      678.50      499.34     45.77 o 
  -4  15   5     1104.03     1043.59     79.10 o 
  -3  15   5      354.75      362.33     36.53 o 
  -2  15   5     2981.49     2681.75    124.64 o 
  -1  15   5     3518.30     3455.88     99.86 o 
   0  15   5      344.23      379.74     36.26 o 
   1  15   5      783.99      706.06     46.84 o 
   2  15   5     1825.15     1721.90     79.53 o 
   3  15   5      712.39      725.74    104.82 o 
   4  15   5     1165.28     1111.12    104.15 o 
   5  15   5      342.89      432.32     68.32 o 
   6  15   5      121.01      154.10     56.44 o 
  -8  16   5      337.00      354.28     81.84 o 
  -7  16   5      722.53      763.28     61.69 o 
  -6  16   5      291.62      355.98     44.91 o 
  -5  16   5     1563.27     1418.04     71.32 o 
  -4  16   5      968.55     1081.07     60.93 o 
  -3  16   5      914.29     1038.73     89.66 o 
  -2  16   5     1020.31     1130.53     58.10 o 
  -1  16   5     1189.48     1085.60     56.99 o 
   0  16   5       67.23       67.05     23.29 o 
   1  16   5      107.35       92.44     31.85 o 
   2  16   5      618.04      696.71     56.34 o 
   3  16   5      228.11      169.41     65.18 o 
   5  16   5      654.29      620.04     88.04 o 
   6  16   5       51.78       66.41     55.60 o 
  -7  17   5      202.91      134.65     38.77 o 
  -6  17   5      492.56      506.55     51.14 o 
  -5  17   5      272.27      395.82     58.80 o 
  -4  17   5     1762.09     1748.50     76.02 o 
  -3  17   5       62.46      105.66     28.17 o 
  -2  17   5       10.67       27.13     22.10 o 
  -1  17   5     3165.54     2824.80    103.42 o 
   0  17   5      283.38      300.50     35.02 o 
   1  17   5      509.27      492.19     43.30 o 
   2  17   5      333.98      362.19     45.65 o 
   3  17   5      715.89      807.10    114.77 o 
   5  17   5      619.55      659.97    110.61 o 
   6  17   5      218.42      179.21     79.28 o 
  -7  18   5        0.15      -32.16     32.55 o 
  -6  18   5      825.91      863.82     95.97 o 
  -5  18   5      893.16      844.79     59.96 o 
  -4  18   5        1.45       26.52     27.91 o 
  -3  18   5       41.44       54.40     26.39 o 
  -2  18   5       22.23       32.44     24.14 o 
  -1  18   5     1506.63     1448.84     68.08 o 
   0  18   5     3310.14     3394.24    130.83 o 
   1  18   5      436.92      393.08     40.97 o 
   2  18   5      788.98      879.09     57.28 o 
   3  18   5      623.13      854.47    116.70 o 
   5  18   5      419.16      462.94     92.65 o 
   6  18   5       47.39       28.95     58.35 o 
  -7  19   5      410.71      334.18     50.94 o 
  -6  19   5        0.88       -7.03     29.58 o 
  -5  19   5     1467.21     1461.53     77.23 o 
  -4  19   5      220.16      250.56     39.80 o 
  -3  19   5      367.16      500.84     47.20 o 
  -2  19   5     1071.19     1047.84    138.18 o 
  -1  19   5      142.54      103.55     27.64 o 
   0  19   5     1945.97     1705.91    115.64 o 
   1  19   5       25.90       39.01     24.88 o 
   2  19   5      754.83      711.85     53.36 o 
   3  19   5        6.51       74.53     64.14 o 
   5  19   5       62.41       37.86     61.17 o 
   6  19   5       60.60       -9.06     65.63 o 
  -7  20   5      339.91      353.38     53.34 o 
  -6  20   5      292.02      359.74     48.47 o 
  -5  20   5      144.75      108.48     35.12 o 
  -4  20   5      384.10      302.51     41.96 o 
  -3  20   5     1770.39     1438.93    100.52 o 
  -2  20   5      939.26      874.87     58.88 o 
  -1  20   5      245.47      258.78     36.74 o 
   0  20   5       13.35        6.65     24.34 o 
   1  20   5       21.69       -4.53     28.46 o 
   2  20   5      168.00      168.49     44.85 o 
   3  20   5      645.36      622.55    110.32 o 
   5  20   5      207.20      157.38     73.64 o 
  -6  21   5      463.11      416.17     52.28 o 
  -5  21   5      444.45      520.33     69.39 o 
  -4  21   5        7.16       12.24     27.18 o 
  -3  21   5      196.99      156.85     35.80 o 
  -2  21   5      900.48      938.33     63.26 o 
  -1  21   5       38.52       15.61     32.72 o 
   0  21   5      160.52      120.04     32.89 o 
   1  21   5     1413.39     1447.71     74.71 o 
   2  21   5      199.84      182.28     37.88 o 
   3  21   5      258.81      239.70     81.66 o 
   5  21   5       94.25       -4.75     54.49 o 
  -6  22   5      509.68      529.09     57.54 o 
  -5  22   5        3.37       54.03     33.65 o 
  -4  22   5      801.96      859.25     63.83 o 
  -3  22   5        1.78       17.13     28.22 o 
  -2  22   5      352.21      316.68     43.14 o 
  -1  22   5       81.19      126.53     35.90 o 
   0  22   5      451.68      434.19     46.81 o 
   1  22   5       21.26       -9.50     56.04 o 
   2  22   5      644.60      744.39     58.33 o 
   3  22   5        3.06       65.62     88.56 o 
   5  22   5       42.21      132.14     74.53 o 
  -6  23   5       16.65       -9.31     36.87 o 
  -5  23   5        0.64       -6.34     39.17 o 
  -4  23   5       37.17       50.26     33.39 o 
  -3  23   5        0.14      -27.06     30.75 o 
  -2  23   5      647.21      617.23     55.22 o 
  -1  23   5       35.42       82.56     32.83 o 
   0  23   5        0.93      -19.16     26.77 o 
   1  23   5      451.54      493.78     51.33 o 
   2  23   5      135.17      210.50     39.98 o 
   3  23   5        3.11        3.65     40.63 o 
   4  23   5      516.03      487.29    104.97 o 
  -5  24   5      751.14      765.42     65.92 o 
  -4  24   5      585.45      631.94     61.02 o 
  -3  24   5       43.31       85.51     34.24 o 
  -2  24   5      532.89      651.39     58.21 o 
  -1  24   5      761.86      796.62     63.02 o 
   0  24   5        5.64        2.58     29.42 o 
   1  24   5        6.45       10.68     28.41 o 
   2  24   5      152.94      221.57     50.58 o 
   3  24   5       54.40      131.42     56.05 o 
   4  24   5        0.32      -47.36     51.07 o 
  -5  25   5       97.97      135.36     45.96 o 
  -4  25   5      376.67      364.30     49.95 o 
  -3  25   5       63.85       65.72     45.05 o 
  -2  25   5        3.48      -39.27     26.18 o 
  -1  25   5      162.55      155.27     60.39 o 
   0  25   5        1.14       -7.08     29.54 o 
   1  25   5      815.23      849.81    120.34 o 
   2  25   5      123.14      133.42     38.67 o 
   3  25   5      151.57       67.12     49.66 o 
  -4  26   5        5.66       28.65     37.35 o 
  -3  26   5       24.51       34.52     34.14 o 
  -2  26   5        4.79       -6.73     30.34 o 
  -1  26   5      622.34      665.39     60.78 o 
   0  26   5      235.83      284.94     46.22 o 
   1  26   5       67.68      123.04     38.90 o 
   2  26   5      226.54      162.90     60.71 o 
   3  26   5        7.50       10.24     55.38 o 
  -4  27   5        4.55       10.95     40.46 o 
  -3  27   5      194.23      157.63     42.66 o 
  -2  27   5      317.68      334.89     61.72 o 
  -1  27   5        2.13      -45.58     30.39 o 
   0  27   5      112.58       97.22     38.63 o 
   1  27   5      245.40      264.29     46.13 o 
   2  27   5      717.21      625.74     70.47 o 
  -3  28   5      255.73      233.31     51.37 o 
  -2  28   5      229.95      259.85     49.06 o 
  -1  28   5      172.38      241.96     47.69 o 
   0  28   5        0.63      -32.98     32.37 o 
   1  28   5       29.10       63.76     56.08 o 
  -1  29   5        5.92      -54.18     36.23 o 
   0  29   5        1.84        2.13     45.36 o 
  -7   0   6       67.77       34.00     43.80 o 
  -6   0   6     3996.55     3820.41    150.94 o 
  -5   0   6      589.06      620.18     45.96 o 
  -4   0   6      424.31      448.74     37.95 o 
  -3   0   6    21634.51    21098.91    535.07 o 
  -2   0   6     1820.15     1847.40     85.44 o 
  -1   0   6     1945.99     1956.13     97.22 o 
   0   0   6     2772.39     2771.56    103.30 o 
   1   0   6       70.83       42.37     22.33 o 
   2   0   6     4916.01     4434.25    386.25 o 
   3   0   6     7106.66     6801.58    332.43 o 
   4   0   6      317.88      314.32     74.39 o 
   5   0   6      630.76      678.82    108.68 o 
   6   0   6     1867.98     1663.50    169.41 o 
   7   0   6       18.03       18.86     72.46 o 
  -8   1   6       31.90       57.61     58.05 o 
  -7   1   6     3006.36     2870.95    127.19 o 
  -6   1   6      393.74      397.13     33.67 o 
  -5   1   6      509.53      570.11     31.57 o 
  -4   1   6       25.66       24.02     14.16 o 
  -3   1   6     1285.26     1349.13     39.70 o 
  -2   1   6     3757.88     3928.47     78.74 o 
  -1   1   6       63.75       35.62     11.88 o 
   0   1   6      203.66      249.07     22.65 o 
   1   1   6     1151.81     1257.63     52.36 o 
   2   1   6     2805.30     2927.59     77.51 o 
   3   1   6        0.18       13.66     29.01 o 
   4   1   6        1.81      -19.10     30.24 o 
   5   1   6      411.36      421.53     65.52 o 
   6   1   6      685.60      550.40     75.88 o 
   7   1   6       44.43       49.17     51.76 o 
  -8   2   6      146.85      316.84     93.69 o 
  -7   2   6      130.51      171.42     32.76 o 
  -6   2   6     2294.19     2084.80     64.88 o 
  -5   2   6      964.44      845.18     41.34 o 
  -4   2   6      206.45      183.65     20.05 o 
  -3   2   6     3617.58     3615.44     81.91 o 
  -2   2   6     1590.55     1685.58     44.01 o 
  -1   2   6     2234.92     2129.13     50.64 o 
   0   2   6     5502.52     5595.14    146.93 o 
   1   2   6     1754.48     1740.60     94.65 o 
   2   2   6      129.74      144.64     23.89 o 
   3   2   6     1276.85     1509.55     87.00 o 
   4   2   6       71.97       53.49     38.02 o 
   5   2   6      179.55      126.95     49.71 o 
   6   2   6      541.30      581.13     80.04 o 
   7   2   6       25.10       23.68     48.57 o 
  -9   3   6      109.75      140.75     81.36 o 
  -8   3   6        3.02        8.61     53.90 o 
  -7   3   6     5222.39     4816.81    130.68 o 
  -6   3   6       53.40       23.85     21.87 o 
  -5   3   6     1396.94     1269.20     49.34 o 
  -4   3   6    13069.99    12991.37    272.21 o 
  -3   3   6      741.24      841.48     34.62 o 
  -2   3   6       67.27       61.15     19.54 o 
  -1   3   6    15776.97    15654.47    282.71 o 
   0   3   6     3436.89     3340.73     88.96 o 
   1   3   6     1127.36      989.75     56.43 o 
   2   3   6     4613.21     4517.50    107.13 o 
   3   3   6     2991.19     3041.46    130.91 o 
   4   3   6      784.30      808.07     78.99 o 
   5   3   6     3214.50     3343.64    157.37 o 
   6   3   6     1828.26     1782.91    122.99 o 
   7   3   6      104.45      112.08     57.37 o 
  -9   4   6        0.07      120.71     77.50 o 
  -8   4   6      136.49      162.97     73.94 o 
  -7   4   6      191.76      201.18     33.97 o 
  -6   4   6       10.59       17.83     22.79 o 
  -5   4   6      289.13      342.75     33.32 o 
  -4   4   6        8.69       38.53     16.44 o 
  -3   4   6       11.96       14.12     13.77 o 
  -2   4   6      330.97      367.98     21.41 o 
  -1   4   6      855.89      833.65     30.72 o 
   0   4   6        6.36       49.19     16.48 o 
   1   4   6       71.91       91.04     30.72 o 
   2   4   6        3.80      -18.54     15.16 o 
   3   4   6      332.77      317.51     47.94 o 
   4   4   6       97.92       80.51     40.46 o 
   5   4   6       50.02      124.75     78.62 o 
   6   4   6       79.55       91.17     49.54 o 
   7   4   6        3.50       13.05     48.30 o 
  -9   5   6       30.46      132.14     80.62 o 
  -8   5   6        4.37       -6.73     40.46 o 
  -7   5   6     4094.94     4048.75    135.60 o 
  -6   5   6       79.63       98.35     29.16 o 
  -5   5   6     1687.54     1661.33     63.03 o 
  -4   5   6    14318.41    14246.76    295.43 o 
  -3   5   6      117.51      131.46     18.83 o 
  -2   5   6        7.11       18.49     13.00 o 
  -1   5   6    19749.59    19832.27    351.22 o 
   0   5   6     4792.62     4753.45    169.64 o 
   1   5   6       30.96       98.41     18.55 o 
   2   5   6     4330.96     4274.53    104.45 o 
   3   5   6     3049.30     3187.37    229.17 o 
   4   5   6      157.53      240.27     99.03 o 
   5   5   6     3061.21     3068.96    149.97 o 
   6   5   6     1400.78     1362.96    184.85 o 
   7   5   6       57.73       83.35     55.38 o 
  -9   6   6     1701.83     1760.07    166.81 o 
  -8   6   6      887.07      960.41     96.48 o 
  -7   6   6      250.39      263.47     37.69 o 
  -6   6   6     2581.02     2369.73    130.19 o 
  -5   6   6     1581.50     1488.09     82.40 o 
  -4   6   6      206.69      205.26     28.38 o 
  -3   6   6     7527.37     7226.46    467.62 o 
  -2   6   6     1071.68     1004.91     79.66 o 
  -1   6   6     4052.99     3898.82     87.50 o 
   0   6   6     9359.18     9117.04    192.96 o 
   1   6   6      226.95      208.10     23.16 o 
   2   6   6      325.28      349.65     28.58 o 
   3   6   6      673.23      748.45    119.30 o 
   4   6   6        0.14       17.12     35.49 o 
   5   6   6      308.40      270.33     58.55 o 
   6   6   6      534.16      509.35     72.80 o 
   7   6   6       56.28       22.48     66.37 o 
  -9   7   6       85.65       25.66     51.57 o 
  -8   7   6        7.50       -6.81     41.65 o 
  -7   7   6     1797.34     1753.15     78.07 o 
  -6   7   6       43.21       77.53     28.06 o 
  -5   7   6     1468.93     1421.78     61.45 o 
  -4   7   6       47.07       59.54     20.23 o 
  -3   7   6     3244.75     3193.24    174.51 o 
  -2   7   6       12.28       32.08     18.16 o 
  -1   7   6     2944.53     2929.58     90.89 o 
   0   7   6     2242.03     2379.36     68.80 o 
   1   7   6       15.93        2.98     15.69 o 
   2   7   6     1755.14     1912.78     61.61 o 
   3   7   6      332.83      369.11     73.49 o 
   4   7   6      845.79      741.86     75.05 o 
   5   7   6     1120.55     1132.87     95.96 o 
   6   7   6      461.35      432.40    201.92 o 
   7   7   6       16.73       40.14     54.08 o 
  -9   8   6     1210.50     1242.17    120.05 o 
  -8   8   6        6.95      -15.24     41.06 o 
  -7   8   6       94.83       29.46     30.62 o 
  -6   8   6     5321.39     5387.89    142.23 o 
  -5   8   6      314.52      390.37     37.42 o 
  -4   8   6       98.99       87.89     22.78 o 
  -3   8   6    23023.01    21392.00    497.49 o 
  -2   8   6      996.14      876.94     63.69 o 
  -1   8   6     1487.22     1441.54     79.57 o 
   0   8   6     1632.05     1608.62     69.91 o 
   1   8   6      107.45      121.24     21.02 o 
   2   8   6     3426.84     3189.03     86.99 o 
   3   8   6     1885.13     1817.91    138.23 o 
   4   8   6        9.95       78.89     39.02 o 
   5   8   6      198.16      290.76     58.23 o 
   6   8   6     1043.37     1115.11    103.01 o 
   7   8   6        0.01       -2.92     88.49 o 
  -8   9   6      600.27      725.62     90.51 o 
  -7   9   6     1926.10     1921.19     90.32 o 
  -6   9   6     1747.30     1517.34     70.56 o 
  -5   9   6       65.10       84.24     25.52 o 
  -4   9   6      694.14      697.99     55.95 o 
  -3   9   6      891.54      899.71     49.02 o 
  -2   9   6     1180.95     1143.44     52.61 o 
  -1   9   6     2135.85     2077.18     68.47 o 
   0   9   6       90.94      101.25     24.58 o 
   1   9   6     2078.02     2223.91     68.99 o 
   2   9   6      981.07     1151.88     49.93 o 
   3   9   6       14.90      -12.44     31.98 o 
   4   9   6      300.06      218.51    111.43 o 
   5   9   6       90.68      102.23     63.77 o 
   6   9   6      269.26      262.63     60.99 o 
   7   9   6      369.81      428.67    107.42 o 
  -8  10   6       82.63      124.12     54.87 o 
  -7  10   6      300.77      374.93     45.57 o 
  -6  10   6      991.29     1061.10     98.43 o 
  -5  10   6      734.28      677.80     69.01 o 
  -4  10   6       16.59       19.17     19.13 o 
  -3  10   6      435.79      437.02     36.23 o 
  -2  10   6     2588.73     2502.15    114.37 o 
  -1  10   6       37.97       51.69     20.06 o 
   0  10   6     3737.28     3351.73    182.05 o 
   1  10   6      208.15      237.11     31.64 o 
   2  10   6      505.53      459.72     36.16 o 
   3  10   6      872.60      817.84     72.63 o 
   4  10   6       80.73       44.10     38.49 o 
   5  10   6       96.65       61.30     46.81 o 
   6  10   6      617.96      738.31     89.75 o 
   7  10   6       41.02       66.35     62.24 o 
  -8  11   6        0.16       34.68     50.93 o 
  -7  11   6     2200.16     2316.51    120.12 o 
  -6  11   6       20.07      -19.07     26.04 o 
  -5  11   6      853.18      781.82     51.74 o 
  -4  11   6     5437.35     5045.67    146.15 o 
  -3  11   6      482.79      395.60     35.75 o 
  -2  11   6      110.75       96.52     23.04 o 
  -1  11   6     8424.93     7976.41    182.05 o 
   0  11   6     1120.30      926.39     64.89 o 
   1  11   6     1596.54     1695.20     71.74 o 
   2  11   6     2432.85     2498.00     78.98 o 
   3  11   6      904.17      920.46     78.16 o 
   4  11   6      546.42      641.71     72.10 o 
   5  11   6     1612.29     1628.37    115.11 o 
   6  11   6      786.35      988.12    100.91 o 
  -8  12   6      186.20      174.82     56.58 o 
  -7  12   6      788.48      820.45     60.32 o 
  -6  12   6      338.83      368.02     44.04 o 
  -5  12   6      553.26      573.59     46.47 o 
  -4  12   6       79.12      120.45     27.64 o 
  -3  12   6        3.45       26.00     22.89 o 
  -2  12   6     2152.35     2018.23     70.79 o 
  -1  12   6      114.63      113.83     24.02 o 
   0  12   6      276.77      260.13     31.59 o 
   1  12   6       63.75       93.55     28.18 o 
   2  12   6      390.47      445.95     44.56 o 
   3  12   6       54.19       10.40     50.04 o 
   4  12   6       51.71       76.63     43.25 o 
   5  12   6     1078.53     1187.73    100.21 o 
   6  12   6        7.30       17.46     49.04 o 
  -8  13   6       88.22       -1.69     49.07 o 
  -7  13   6     1425.94     1344.74     75.49 o 
  -6  13   6      982.42     1032.62     64.76 o 
  -5  13   6       72.53       48.30     27.83 o 
  -4  13   6     5019.35     4947.37    132.48 o 
  -3  13   6       91.77       64.06     30.56 o 
  -2  13   6      185.72      219.00     34.18 o 
  -1  13   6     5642.64     5425.44    138.03 o 
   0  13   6     1107.30     1067.69    110.44 o 
   1  13   6       17.86        7.52     29.69 o 
   2  13   6     1662.42     1564.49     74.70 o 
   3  13   6     1193.16      933.45    119.82 o 
   4  13   6       52.40       67.29     44.17 o 
   5  13   6     2695.24     2626.26    142.05 o 
   6  13   6      620.56      747.43     90.76 o 
  -8  14   6      667.12      832.29    103.65 o 
  -7  14   6        4.44       18.07     44.60 o 
  -6  14   6      506.29      452.22     47.16 o 
  -5  14   6      380.12      363.50     42.30 o 
  -4  14   6       87.05       68.80     25.99 o 
  -3  14   6      468.40      446.68     41.47 o 
  -2  14   6       76.19       48.51     23.05 o 
  -1  14   6     2004.92     1905.23     70.97 o 
   0  14   6     5317.80     5224.46    135.52 o 
   1  14   6      750.60      835.47     51.49 o 
   2  14   6      420.60      514.63     49.82 o 
   3  14   6     1504.98     1376.20    142.68 o 
   4  14   6        0.29        9.95     51.37 o 
   5  14   6      409.99      481.95    101.70 o 
   6  14   6      288.44      220.90     66.22 o 
  -8  15   6       51.07      128.94     65.21 o 
  -7  15   6      774.53      817.60     63.22 o 
  -6  15   6       35.77       40.27     31.22 o 
  -5  15   6     3025.90     3103.05    104.20 o 
  -4  15   6      137.48       90.17     28.15 o 
  -3  15   6     2543.19     2725.32     90.82 o 
  -2  15   6      295.11      284.87     34.67 o 
  -1  15   6     1730.18     1697.14     68.74 o 
   0  15   6     2559.86     2398.26     82.88 o 
   1  15   6     1285.95     1158.94     59.53 o 
   2  15   6     2028.93     2072.86     90.14 o 
   3  15   6       26.88       41.13     57.46 o 
   4  15   6     1395.55     1315.48    143.87 o 
   5  15   6      512.95      558.41    107.05 o 
   6  15   6      101.96       83.89     77.21 o 
  -7  16   6        0.95        2.05     32.66 o 
  -6  16   6      869.96      947.34     66.58 o 
  -5  16   6        9.09        2.60     29.49 o 
  -4  16   6       74.39       26.77     26.37 o 
  -3  16   6     5943.09     5549.03    147.68 o 
  -2  16   6      173.03      124.30     30.23 o 
  -1  16   6      975.22      915.59     55.29 o 
   0  16   6      751.15      845.26     73.63 o 
   1  16   6       38.16       29.54     22.99 o 
   2  16   6     1343.83     1305.81     77.20 o 
   3  16   6     1612.47     1647.61    160.95 o 
   4  16   6        2.80        1.93     49.89 o 
   5  16   6       60.15      207.86     76.46 o 
   6  16   6      322.78      510.75    118.78 o 
  -7  17   6      287.46      270.69     46.22 o 
  -6  17   6     1267.57     1190.14     73.69 o 
  -5  17   6      247.86      314.42     41.54 o 
  -4  17   6       20.12       -2.32     27.31 o 
  -3  17   6        3.77        7.48     25.69 o 
  -2  17   6     2442.43     2431.13    115.49 o 
  -1  17   6       20.93       33.09     25.07 o 
   0  17   6      117.02      113.55     30.50 o 
   1  17   6     3157.46     3155.88    130.49 o 
   2  17   6       49.69       26.64     31.19 o 
   3  17   6       17.85       82.40     61.47 o 
   5  17   6       38.12       44.25     64.14 o 
  -7  18   6       33.74       41.23     38.81 o 
  -6  18   6      610.84      597.19     58.20 o 
  -5  18   6        6.98       -6.86     29.55 o 
  -4  18   6      740.04      619.82     52.98 o 
  -3  18   6      260.10      266.31     39.00 o 
  -2  18   6     1036.76      880.98     58.33 o 
  -1  18   6      200.19      306.58     38.92 o 
   0  18   6      637.05      595.73     49.62 o 
   1  18   6      338.03      317.40     39.82 o 
   2  18   6      355.98      439.51     47.15 o 
   3  18   6       52.27        6.24     56.87 o 
   5  18   6       32.17       77.50     68.15 o 
  -7  19   6       45.36       68.60     40.84 o 
  -6  19   6       86.56       81.32     36.12 o 
  -5  19   6      275.68      241.26     40.72 o 
  -4  19   6      863.52      852.60     62.14 o 
  -3  19   6        4.58        6.27     27.24 o 
  -2  19   6      579.03      682.65     54.56 o 
  -1  19   6     1465.34     1412.04     72.25 o 
   0  19   6      291.71      227.36     36.85 o 
   1  19   6      636.96      624.01     52.95 o 
   2  19   6      647.41      724.66     57.17 o 
   3  19   6       53.70      176.39     74.68 o 
   5  19   6      221.77      164.51     81.66 o 
  -6  20   6      169.50      242.92     57.24 o 
  -5  20   6      783.52      922.69     68.22 o 
  -4  20   6      136.23      205.76     48.34 o 
  -3  20   6       81.48      131.70     33.55 o 
  -2  20   6      666.47      619.20     53.16 o 
  -1  20   6      500.46      371.99     43.80 o 
   0  20   6        5.42      -24.49     25.13 o 
   1  20   6      104.53      114.45     34.44 o 
   2  20   6      725.01      729.85     89.80 o 
   3  20   6        1.56      -72.83     48.55 o 
   5  20   6      490.18      534.51    111.65 o 
  -6  21   6      370.27      389.73     52.43 o 
  -5  21   6       14.92       46.29     33.21 o 
  -4  21   6     1608.47     1502.87     82.16 o 
  -3  21   6       11.19      -28.92     28.03 o 
  -2  21   6      288.72      318.05     42.26 o 
  -1  21   6      848.31      569.58     52.86 o 
   0  21   6        0.33      -37.81     26.33 o 
   1  21   6      181.47      175.03     38.49 o 
   2  21   6      289.23      326.01     49.02 o 
   3  21   6      179.28      104.86     50.49 o 
  -6  22   6       85.92      145.89     45.59 o 
  -5  22   6      154.52       98.34     48.32 o 
  -4  22   6       13.54       29.96     32.97 o 
  -3  22   6      155.44      135.75     36.08 o 
  -2  22   6       17.80       18.55     29.16 o 
  -1  22   6     1172.00     1245.11     88.40 o 
   0  22   6      601.54      667.04     69.18 o 
   1  22   6      834.42      760.94     60.76 o 
   2  22   6      240.29      211.57     42.26 o 
   3  22   6       93.08       62.19     47.28 o 
  -5  23   6      973.93      977.15     73.69 o 
  -4  23   6        2.39       22.90     33.39 o 
  -3  23   6      906.28      957.48     69.80 o 
  -2  23   6      327.02      266.74     43.17 o 
  -1  23   6      171.62      132.67     36.01 o 
   0  23   6      313.43      327.13     48.42 o 
   1  23   6      347.11      353.25     47.02 o 
   2  23   6      497.58      513.29     73.16 o 
   3  23   6        1.21        3.74     56.49 o 
  -5  24   6        5.96       59.41     42.73 o 
  -4  24   6      134.35      175.56     39.91 o 
  -3  24   6      598.08      529.60     55.34 o 
  -2  24   6      196.12      130.75     38.21 o 
  -1  24   6      133.49      129.99     39.42 o 
   0  24   6       24.82       49.76     34.63 o 
   1  24   6       10.78      -13.35     31.59 o 
   2  24   6      181.76      122.53     48.45 o 
   3  24   6      158.85      128.17     54.86 o 
  -4  25   6      107.31      119.66     41.67 o 
  -3  25   6      188.00      101.79     39.10 o 
  -2  25   6      813.68      845.27     81.52 o 
  -1  25   6       14.08       20.43     32.67 o 
   0  25   6      390.17      362.88     69.22 o 
   1  25   6      820.62      841.25     67.92 o 
   2  25   6        0.94       31.24     40.59 o 
  -3  26   6        0.51        7.63     35.31 o 
  -2  26   6      119.22      121.23     40.12 o 
  -1  26   6        0.13      -19.17     31.51 o 
   0  26   6       84.05       66.83     37.26 o 
   1  26   6       11.11      -14.82     34.26 o 
   2  26   6      122.70      202.48     61.79 o 
  -2  27   6      159.31      130.97     43.52 o 
  -1  27   6       23.72      -17.87     34.58 o 
   0  27   6       23.39      -52.58     41.08 o 
   1  27   6      542.10      732.40     68.61 o 
  -8   1   7      140.44      123.23     66.96 o 
  -7   1   7     5448.79     5778.48    211.79 o 
  -6   1   7     1167.07     1113.89     68.12 o 
  -5   1   7      116.84      115.64     25.66 o 
  -4   1   7    13783.53    13907.28    260.15 o 
  -3   1   7      984.97     1021.40     57.30 o 
  -2   1   7       39.23       40.24     15.92 o 
  -1   1   7    11629.59    10946.67    243.66 o 
   0   1   7     3582.07     3426.28     90.48 o 
   1   1   7      380.09      324.94     28.21 o 
   2   1   7     4061.77     4140.43    240.08 o 
   3   1   7     1977.97     1924.25    126.20 o 
   4   1   7      139.67      200.09     50.36 o 
   5   1   7     2248.71     2407.30    134.82 o 
   6   1   7      987.22      894.39    137.19 o 
  -8   2   7      212.35      300.94     59.60 o 
  -7   2   7      206.30      251.87     43.18 o 
  -6   2   7     1700.32     1549.44     79.51 o 
  -5   2   7      111.47       77.50     28.52 o 
  -4   2   7      127.01      203.65     24.68 o 
  -3   2   7     3297.89     3378.06     92.50 o 
  -2   2   7      179.57      268.81     22.03 o 
  -1   2   7     3198.87     3232.34     71.11 o 
   0   2   7     7591.01     7806.08    170.99 o 
   1   2   7      915.84      837.22     46.37 o 
   2   2   7      363.82      361.98     71.12 o 
   3   2   7     1765.43     1968.46    124.20 o 
   4   2   7      271.22      168.84     50.22 o 
   5   2   7      456.31      420.80     68.16 o 
   6   2   7      236.72      199.46     61.28 o 
  -8   3   7        0.88       47.77     48.78 o 
  -7   3   7     1176.30     1052.44     72.05 o 
  -6   3   7        9.00        5.55     22.92 o 
  -5   3   7     1260.05     1244.71     58.31 o 
  -4   3   7        0.67       13.85     22.41 o 
  -3   3   7     3498.01     3609.46     96.69 o 
  -2   3   7        5.65        4.50     15.75 o 
  -1   3   7     6043.17     5749.06    110.03 o 
   0   3   7     1142.95     1216.21     72.60 o 
   1   3   7      632.59      493.51     42.05 o 
   2   3   7     3521.20     3930.69    217.22 o 
   3   3   7      218.63      131.44     43.70 o 
   4   3   7       61.27       59.53     43.70 o 
   5   3   7      308.49      347.84     65.51 o 
   6   3   7      264.57      276.61     91.46 o 
  -8   4   7        3.23        8.95     33.12 o 
  -7   4   7       30.04       23.29     34.00 o 
  -6   4   7     6101.65     6396.71    185.28 o 
  -5   4   7      303.23      364.52     36.73 o 
  -4   4   7       41.82       32.09     20.53 o 
  -3   4   7    10756.34    10421.60    226.43 o 
  -2   4   7     1328.36     1286.96     45.72 o 
  -1   4   7      144.60      142.73     20.29 o 
   0   4   7     2507.74     2520.98     73.09 o 
   1   4   7      979.40      905.08     43.04 o 
   2   4   7     2083.79     2039.34    101.73 o 
   3   4   7     5714.49     5704.56    240.75 o 
   4   4   7        0.47        1.82     37.98 o 
   5   4   7      954.07     1092.23     97.00 o 
   6   4   7      424.34      487.33     76.67 o 
  -8   5   7      271.52      205.47     44.55 o 
  -7   5   7      726.12      673.92     55.20 o 
  -6   5   7      491.41      504.52     48.22 o 
  -5   5   7       35.56       31.80     22.27 o 
  -4   5   7       57.23       99.88     24.70 o 
  -3   5   7     1699.89     1634.02     61.45 o 
  -2   5   7      984.45      913.55     47.73 o 
  -1   5   7     4854.55     4757.65    121.83 o 
   0   5   7       19.92       14.01     16.73 o 
   1   5   7     2451.15     2603.68     76.04 o 
   2   5   7      714.31      753.12     66.15 o 
   3   5   7      313.29      214.51     49.10 o 
   4   5   7      130.54       43.53     44.56 o 
   5   5   7       10.29       88.22     82.25 o 
   6   5   7      194.39      186.02     60.90 o 
  -8   6   7      128.42      138.83     54.14 o 
  -7   6   7      211.30      204.55     38.31 o 
  -6   6   7     1578.04     1412.57     68.40 o 
  -5   6   7      398.21      444.81     40.47 o 
  -4   6   7     1041.79      926.22     51.36 o 
  -3   6   7     2776.22     2825.47    102.81 o 
  -2   6   7      898.14      839.44     55.01 o 
  -1   6   7       16.64       34.31     22.42 o 
   0   6   7     5988.27     5802.91    166.60 o 
   1   6   7      394.11      416.63     33.06 o 
   2   6   7      114.99      171.64     39.66 o 
   3   6   7      855.93      857.91     96.95 o 
   4   6   7      111.67       84.17     43.24 o 
   5   6   7      319.32      355.34     66.31 o 
   6   6   7      103.81       98.50     57.88 o 
  -8   7   7       15.91       83.60     37.89 o 
  -7   7   7     1473.02     1823.82     99.97 o 
  -6   7   7      304.34      265.36     37.87 o 
  -5   7   7      527.15      507.71     42.67 o 
  -4   7   7     4132.50     3882.24    108.89 o 
  -3   7   7      145.02      237.64     29.71 o 
  -2   7   7       76.58      112.98     23.25 o 
  -1   7   7     7539.88     7525.15    173.17 o 
   0   7   7     3010.40     2829.05     96.01 o 
   1   7   7      836.46      731.35     41.10 o 
   2   7   7     5246.31     4979.50    185.05 o 
   3   7   7     2220.89     1916.02    105.72 o 
   4   7   7      439.70      476.52     66.55 o 
   5   7   7     1324.30     1470.86    111.91 o 
   6   7   7      694.23      568.89    128.88 o 
  -8   8   7      127.80      172.92     40.43 o 
  -7   8   7      192.27      258.48     42.02 o 
  -6   8   7      118.34      125.74     38.02 o 
  -5   8   7      176.61      256.55     41.62 o 
  -4   8   7       67.13       99.72     32.88 o 
  -3   8   7      420.90      407.15     36.62 o 
  -2   8   7       70.66       51.75     21.25 o 
  -1   8   7      458.06      493.13     46.78 o 
   0   8   7       15.90       17.15     19.63 o 
   1   8   7        4.12      -26.10     21.05 o 
   2   8   7      342.35      371.57     52.04 o 
   3   8   7       15.17      -54.49     45.73 o 
   4   8   7      145.01      175.40     54.59 o 
   5   8   7      581.38      552.27     78.81 o 
   6   8   7       11.69      -12.66     48.08 o 
  -8   9   7       10.77       40.77     38.08 o 
  -7   9   7     2230.04     2388.00    164.16 o 
  -6   9   7      781.56      759.86     55.97 o 
  -5   9   7      127.85       97.06     28.40 o 
  -4   9   7     8078.02     7745.77    228.23 o 
  -3   9   7       22.47        0.54     19.45 o 
  -2   9   7      304.73      372.53     35.94 o 
  -1   9   7     6389.70     6258.21    151.85 o 
   0   9   7     2394.44     2349.48     76.69 o 
   1   9   7       51.94       91.12     27.16 o 
   2   9   7     3090.16     2991.87    152.85 o 
   3   9   7     1934.62     1659.34    138.53 o 
   4   9   7       55.17      100.53     67.70 o 
   5   9   7     1268.04     1351.65    107.75 o 
   6   9   7      647.30      617.23    170.37 o 
  -8  10   7     1121.12     1203.74     76.17 o 
  -7  10   7       17.32       52.54     31.61 o 
  -6  10   7      585.91      496.54     49.05 o 
  -5  10   7        2.15        4.27     25.32 o 
  -4  10   7       91.66      113.88     28.47 o 
  -3  10   7     1918.55     1819.16    129.07 o 
  -2  10   7      148.53      156.86     27.92 o 
  -1  10   7     5329.82     5412.95    137.52 o 
   0  10   7     3120.69     3203.88     94.82 o 
   1  10   7      772.71      770.77     71.62 o 
   2  10   7      339.28      284.92     70.08 o 
   3  10   7     1479.96     1524.19    100.47 o 
   4  10   7        0.08        1.44     40.48 o 
   5  10   7     1099.50      941.45    129.02 o 
   6  10   7       76.46       -4.30     52.96 o 
  -8  11   7      129.09      206.77     45.31 o 
  -7  11   7      860.72      781.40     61.59 o 
  -6  11   7      230.70      235.88     38.95 o 
  -5  11   7     4151.25     4067.01    121.21 o 
  -4  11   7       90.23       59.61     25.53 o 
  -3  11   7      942.99      972.45     55.51 o 
  -2  11   7      336.75      335.27     35.56 o 
  -1  11   7     4805.13     4380.91    119.35 o 
   0  11   7      160.85      177.69     28.41 o 
   1  11   7     1142.88     1008.61     60.94 o 
   2  11   7     1609.41     1709.23    143.43 o 
   3  11   7       16.60      -29.40     50.33 o 
   4  11   7      488.06      560.08     72.18 o 
   5  11   7       33.95       63.60     51.17 o 
   6  11   7      290.90      385.29     78.92 o 
  -8  12   7       31.53       -0.74     36.66 o 
  -7  12   7       55.02      117.20     50.34 o 
  -6  12   7     2855.06     3022.61    104.45 o 
  -5  12   7      506.68      581.24     49.70 o 
  -4  12   7       63.45       32.22     25.03 o 
  -3  12   7     3531.01     3222.32    100.44 o 
  -2  12   7     2688.27     2514.47     84.92 o 
  -1  12   7      172.19      176.64     28.87 o 
   0  12   7      352.36      353.28     36.16 o 
   1  12   7      161.32      183.75     33.81 o 
   2  12   7      805.05      772.36    110.32 o 
   3  12   7     2111.81     2183.60    174.01 o 
   4  12   7        1.87      -13.51     49.29 o 
   5  12   7      197.10       19.90     62.80 o 
   6  12   7      134.17      133.67     66.03 o 
  -7  13   7      635.69      663.36     76.66 o 
  -6  13   7     1140.49     1013.91     65.88 o 
  -5  13   7      605.06      684.23     53.63 o 
  -4  13   7       31.06       17.14     25.86 o 
  -3  13   7      263.48      228.06     33.23 o 
  -2  13   7     4203.82     3866.68    112.40 o 
  -1  13   7      322.55      300.97     35.20 o 
   0  13   7       56.55       38.70     25.32 o 
   1  13   7     2088.19     2304.60     81.01 o 
   2  13   7        0.93      -48.11     43.35 o 
   3  13   7        0.24       41.57     57.61 o 
   4  13   7      503.40      322.19     88.34 o 
   5  13   7        1.91      -16.63     60.13 o 
  -7  14   7      101.04       92.59     36.22 o 
  -6  14   7      833.54      866.00     62.18 o 
  -5  14   7       21.33       33.99     27.96 o 
  -4  14   7      273.29      279.07     44.00 o 
  -3  14   7       47.77       51.41     47.30 o 
  -2  14   7        6.83      -11.69     21.62 o 
  -1  14   7       12.67       37.70     24.67 o 
   0  14   7      824.96      860.55     54.01 o 
   1  14   7      556.48      552.93     58.48 o 
   2  14   7       25.21       79.58     62.06 o 
   3  14   7        1.52       21.23     58.94 o 
   4  14   7       13.99       38.01     60.87 o 
   5  14   7       11.52      -15.74     59.39 o 
  -7  15   7      519.61      607.72     59.55 o 
  -6  15   7        1.53      -22.57     28.48 o 
  -5  15   7      660.55      496.96     48.74 o 
  -4  15   7     2339.78     1997.58    101.39 o 
  -3  15   7       34.64       31.64     27.34 o 
  -2  15   7      547.92      581.17     67.36 o 
  -1  15   7      806.16      825.91     55.23 o 
   0  15   7       27.73       24.72     25.52 o 
   1  15   7      775.42      848.35     76.27 o 
   2  15   7      668.38      679.56    109.87 o 
   3  15   7        8.03       46.62     63.84 o 
   4  15   7      177.83      346.09     90.27 o 
   5  15   7      315.21      508.82    108.83 o 
  -7  16   7      283.75      269.98     47.19 o 
  -6  16   7      318.23      389.50     48.52 o 
  -5  16   7      502.53      554.90     89.68 o 
  -4  16   7       42.52       46.38     30.50 o 
  -3  16   7      214.90      203.14     36.80 o 
  -2  16   7      536.56      559.61     73.61 o 
  -1  16   7     1114.94     1088.04     63.85 o 
   0  16   7       21.34        0.69     24.72 o 
   1  16   7        2.23       -8.91     26.27 o 
   2  16   7       89.66      111.65     70.82 o 
   3  16   7      134.21      213.06     80.92 o 
   4  16   7       15.33      -16.48     52.86 o 
   5  16   7      196.25      296.80     98.59 o 
  -7  17   7      312.01      298.24     50.51 o 
  -6  17   7        4.93       46.25     32.86 o 
  -5  17   7      103.28      138.98     35.40 o 
  -4  17   7     1728.24     1515.52     76.75 o 
  -3  17   7        7.81        1.58     28.15 o 
  -2  17   7      707.76      704.23     55.30 o 
  -1  17   7     1302.95     1279.69     69.98 o 
   0  17   7      655.69      671.97     54.64 o 
   1  17   7      861.74      875.81     59.18 o 
   2  17   7      893.89      959.30     93.04 o 
   3  17   7      298.67      225.23     84.93 o 
   4  17   7        3.30       35.34     66.66 o 
   5  17   7      745.33      691.44    133.92 o 
  -6  18   7      292.49      270.74     45.10 o 
  -5  18   7        4.87       16.10     30.86 o 
  -4  18   7       51.90       75.50     33.27 o 
  -3  18   7      475.06      513.77     52.45 o 
  -2  18   7       72.54       52.60     31.05 o 
  -1  18   7      884.15      907.76     62.38 o 
   0  18   7     1258.20     1349.20     72.50 o 
   1  18   7      463.05      538.12     60.09 o 
   2  18   7       20.09        2.07     37.81 o 
   3  18   7      219.07      168.22     79.28 o 
   4  18   7       14.47       -5.64     56.27 o 
  -6  19   7        4.60       -8.95     33.68 o 
  -5  19   7     1539.47     1448.19    104.44 o 
  -4  19   7       13.87       -4.08     30.17 o 
  -3  19   7      825.98      794.92     61.46 o 
  -2  19   7      358.04      421.63     47.85 o 
  -1  19   7      800.33      847.21     62.02 o 
   0  19   7      119.04       72.17     31.74 o 
   1  19   7      769.34      684.47     57.36 o 
   2  19   7      503.56      434.58     71.85 o 
   3  19   7       11.09      -24.80     60.13 o 
  -6  20   7      647.17      732.41     75.43 o 
  -5  20   7        1.88        7.04     32.39 o 
  -4  20   7       10.45       46.22     33.44 o 
  -3  20   7      577.32      448.08     50.99 o 
  -2  20   7      490.38      441.32     49.14 o 
  -1  20   7        6.54      -11.95     28.80 o 
   0  20   7       43.45       58.30     31.14 o 
   1  20   7      119.02      121.93     36.02 o 
   2  20   7      161.86      221.67     59.66 o 
   3  20   7      411.08      454.57    146.47 o 
  -5  21   7      316.56      401.23     52.22 o 
  -4  21   7       45.25       -5.45     31.00 o 
  -3  21   7       58.44       77.80     35.86 o 
  -2  21   7      893.64      971.31     68.41 o 
  -1  21   7       26.82       16.74     30.10 o 
   0  21   7      209.25      130.21     34.86 o 
   1  21   7      814.46      930.95     80.99 o 
   2  21   7       17.82      132.88     88.04 o 
   3  21   7        8.47       62.14     49.83 o 
  -5  22   7        3.19        4.09     36.28 o 
  -4  22   7      253.45      231.61     44.88 o 
  -3  22   7        0.01        2.79     31.63 o 
  -2  22   7        1.37       11.61     31.00 o 
  -1  22   7        0.11      -39.11     27.73 o 
   0  22   7       55.84       47.58     33.37 o 
   1  22   7       44.64      -20.73     31.09 o 
   2  22   7       67.81       76.81     98.66 o 
   3  22   7        0.95       25.82     48.76 o 
  -4  23   7      143.50      174.49     45.34 o 
  -3  23   7        9.99       28.32     32.09 o 
  -2  23   7      152.39      197.95     41.25 o 
  -1  23   7       48.75       -1.92     30.16 o 
   0  23   7        3.47       -7.46     30.21 o 
   1  23   7      431.41      438.42     53.23 o 
   2  23   7       69.03       90.91     52.47 o 
  -4  24   7       27.41      -13.84     39.85 o 
  -3  24   7       24.95       27.52     36.15 o 
  -2  24   7       13.56       22.32     32.28 o 
  -1  24   7       28.64       50.71     36.12 o 
   0  24   7       29.85       16.13     45.15 o 
   1  24   7       38.80       42.94     36.93 o 
   2  24   7       90.93      146.54     63.12 o 
  -3  25   7       25.82       27.20     41.56 o 
  -2  25   7      261.86      378.72     60.69 o 
  -1  25   7      112.22      106.43     57.11 o 
   0  25   7        7.55        7.68     33.85 o 
   1  25   7       47.13       88.00     40.31 o 
  -2  26   7       49.31       -0.36     41.88 o 
  -1  26   7      315.34      386.47     58.70 o 
  -8   0   8      105.20      208.16     80.62 o 
  -6   0   8     6008.29     6342.65    323.67 o 
  -5   0   8     1764.46     2076.55    164.95 o 
  -4   0   8      128.44      132.27     86.56 o 
  -3   0   8     2293.69     2298.08    105.62 o 
  -2   0   8     1006.79     1075.30     57.59 o 
  -1   0   8      287.84      269.30     34.01 o 
   0   0   8      794.67      678.92     57.36 o 
   1   0   8      235.36      167.33     51.22 o 
   2   0   8     3271.05     3081.42    192.72 o 
   3   0   8     1613.54     1924.22    159.16 o 
   4   0   8      256.92      203.26     80.77 o 
   5   0   8      612.41      663.83    124.12 o 
   6   0   8      345.15      435.62    117.00 o 
  -8   1   8        5.14       -8.70     43.04 o 
  -7   1   8     1037.65     1052.59     93.99 o 
  -6   1   8       64.40      114.92     71.71 o 
  -5   1   8      507.74      500.66     51.24 o 
  -4   1   8      379.90      422.64     45.86 o 
  -3   1   8     1867.98     1855.47     67.22 o 
  -2   1   8     1304.68     1365.64     49.65 o 
  -1   1   8     2143.44     2237.56     58.59 o 
   0   1   8       61.58      134.14     32.63 o 
   1   1   8        1.86       15.77     20.36 o 
   2   1   8      173.87      235.87     48.73 o 
   3   1   8       76.39       47.65     43.23 o 
   4   1   8       11.96       73.11     47.76 o 
   5   1   8      105.59      116.53     55.19 o 
   6   1   8      119.11      157.94     67.00 o 
  -8   2   8      382.20      437.11     96.66 o 
  -7   2   8      166.02      259.82     99.55 o 
  -6   2   8      588.34      565.95     65.12 o 
  -5   2   8      440.29      417.25     56.92 o 
  -4   2   8      832.71      882.39     73.59 o 
  -3   2   8     1172.93     1213.22     56.16 o 
  -2   2   8      874.55      902.10     51.52 o 
  -1   2   8     1031.22      943.81     47.13 o 
   0   2   8     3089.42     3055.34     86.36 o 
   1   2   8      284.67      353.24     31.91 o 
   2   2   8      205.88      227.99     45.82 o 
   3   2   8       73.93       80.35     43.91 o 
   4   2   8       34.19       56.18     47.53 o 
   5   2   8      309.56      357.68     90.72 o 
   6   2   8      143.87      136.05     93.54 o 
  -8   3   8      156.47      291.70     64.83 o 
  -7   3   8     3007.06     3234.16    151.34 o 
  -6   3   8      786.04      689.58     60.50 o 
  -5   3   8       10.60        8.60     25.78 o 
  -4   3   8     9370.89     9342.62    212.67 o 
  -3   3   8      836.66      920.66     53.40 o 
  -2   3   8       40.13       50.36     21.01 o 
  -1   3   8     3137.10     3166.00     81.03 o 
   0   3   8     2063.10     1929.48     65.68 o 
   1   3   8       38.07       15.26     20.00 o 
   2   3   8     3778.55     3935.29    225.53 o 
   3   3   8     1516.03     1745.49    110.72 o 
   4   3   8       38.90       48.07     48.03 o 
   5   3   8      877.73     1257.71    247.65 o 
   6   3   8      539.81      580.88     90.63 o 
  -8   4   8        7.68      -68.33     45.55 o 
  -7   4   8        0.16       24.86     35.01 o 
  -6   4   8      219.77      204.79     40.83 o 
  -5   4   8        1.79        7.06     23.96 o 
  -4   4   8        9.20       42.83     28.42 o 
  -3   4   8       12.39       38.53     24.97 o 
  -2   4   8        7.96        6.86     19.57 o 
  -1   4   8      146.51      145.39     21.89 o 
   0   4   8       83.28       39.81     23.96 o 
   1   4   8        0.90       -5.21     20.60 o 
   2   4   8        0.56        8.21     41.65 o 
   3   4   8      175.74      178.24     49.31 o 
   4   4   8       18.51       46.10     47.45 o 
   5   4   8       39.91       10.38     49.31 o 
   6   4   8       10.38       20.74     55.72 o 
  -8   5   8      111.76      101.99     58.05 o 
  -7   5   8     2335.13     2273.42    104.33 o 
  -6   5   8      314.11      273.89     44.72 o 
  -5   5   8       17.91       27.64     25.65 o 
  -4   5   8     8676.30     9191.27    246.14 o 
  -3   5   8      685.65      697.49     47.31 o 
  -2   5   8      124.84      162.91     33.75 o 
  -1   5   8     4109.58     4052.10    109.82 o 
   0   5   8     2084.53     1928.90     77.34 o 
   1   5   8      106.08       74.62     23.89 o 
   2   5   8     4462.85     3890.79    268.14 o 
   3   5   8     2195.18     1944.30    113.98 o 
   4   5   8       45.39        2.17     46.00 o 
   5   5   8     1169.63     1413.69    115.88 o 
   6   5   8      577.29      609.61     90.03 o 
  -8   6   8      653.96      767.05     72.33 o 
  -7   6   8      133.27      127.67     52.84 o 
  -6   6   8     1390.79     1307.94    107.11 o 
  -5   6   8      143.63       94.66     28.43 o 
  -4   6   8      598.87      682.74     49.70 o 
  -3   6   8     4316.42     4457.39    182.07 o 
  -2   6   8        7.46       -5.44     20.52 o 
  -1   6   8      474.74      478.96     40.19 o 
   0   6   8     3558.65     3647.54    102.39 o 
   1   6   8      327.72      349.52     39.08 o 
   2   6   8       60.47       44.42     34.40 o 
   3   6   8      353.10      411.19     63.65 o 
   4   6   8        5.59      -60.68     40.46 o 
   5   6   8      528.29      466.83     76.25 o 
  -8   7   8      176.87      331.22     55.06 o 
  -7   7   8      359.38      343.63     51.22 o 
  -6   7   8       85.90       40.32     39.26 o 
  -5   7   8     1163.00     1043.20     61.68 o 
  -4   7   8      388.36      355.59     39.15 o 
  -3   7   8     3383.19     3291.30     99.99 o 
  -2   7   8      130.78      103.71     25.47 o 
  -1   7   8      936.89      823.20     49.66 o 
   0   7   8        4.68       75.70     23.25 o 
   1   7   8     1019.00      889.91     68.39 o 
   2   7   8      975.31     1043.05    110.61 o 
   3   7   8      233.96       94.90     75.35 o 
   4   7   8      345.74      410.67     67.93 o 
   5   7   8      351.42      299.13     68.97 o 
  -8   8   8       80.54       70.04     74.97 o 
  -7   8   8       99.70       93.10     36.63 o 
  -6   8   8     4781.04     5090.93    207.83 o 
  -5   8   8     1237.80     1461.78     86.56 o 
  -4   8   8      169.64      114.62     30.03 o 
  -3   8   8     2258.13     2149.24     78.11 o 
  -2   8   8      279.56      358.92     36.79 o 
  -1   8   8       67.87       69.78     24.09 o 
   0   8   8     1618.31     1578.83     65.21 o 
   1   8   8       10.72       26.00     30.90 o 
   2   8   8     1011.58      939.69    116.85 o 
   3   8   8     1267.72     1424.28    100.66 o 
   4   8   8      338.12      308.69     65.12 o 
   5   8   8      364.58      468.51    139.86 o 
  -8   9   8      332.23      313.77     98.87 o 
  -7   9   8      454.33      561.37     55.97 o 
  -6   9   8      305.20      293.87     42.67 o 
  -5   9   8      162.49      204.89     37.65 o 
  -4   9   8      114.73      182.32     33.42 o 
  -3   9   8       13.81      -25.60     22.46 o 
  -2   9   8     4238.28     4578.73    138.87 o 
  -1   9   8     1508.01     1532.21     85.16 o 
   0   9   8      237.40      240.97     32.92 o 
   1   9   8      932.69     1075.27     63.02 o 
   2   9   8        7.73       -4.60     48.40 o 
   4   9   8       23.61       12.32     67.56 o 
   5   9   8        3.46       12.79     49.13 o 
  -7  10   8      218.16      213.40     50.31 o 
  -6  10   8      351.98      450.58     48.71 o 
  -5  10   8        1.33        9.19     27.59 o 
  -4  10   8      352.76      298.78     49.48 o 
  -3  10   8       19.63        4.19     22.79 o 
  -2  10   8       27.83       20.31     24.08 o 
  -1  10   8      132.02      105.76     26.78 o 
   0  10   8      475.67      563.07     44.82 o 
   1  10   8      268.00      287.09     40.06 o 
   2  10   8        3.47       39.79     50.63 o 
   4  10   8      187.12       63.10     72.46 o 
   5  10   8       86.42      138.08     82.40 o 
  -7  11   8      842.29      917.84     69.79 o 
  -6  11   8      160.93      188.84     38.76 o 
  -5  11   8      252.62      243.36     38.62 o 
  -4  11   8     4575.13     4141.94    123.57 o 
  -3  11   8      712.49      784.01     54.78 o 
  -2  11   8       78.81       87.02     28.48 o 
  -1  11   8     1269.34     1436.73     88.17 o 
   0  11   8      305.56      232.50     32.93 o 
   1  11   8      570.26      572.85     52.10 o 
   2  11   8     1514.94     1590.45    154.12 o 
   3  11   8      500.48      476.60     98.73 o 
   4  11   8       38.63       35.34     65.03 o 
   5  11   8      320.27      306.75     97.70 o 
  -7  12   8      115.81      205.75     43.35 o 
  -6  12   8      113.44      154.97     37.40 o 
  -5  12   8      433.18      481.07     51.11 o 
  -4  12   8        3.13       24.83     28.17 o 
  -3  12   8      196.21      232.25     36.08 o 
  -2  12   8      203.48      167.93     32.98 o 
  -1  12   8       47.58       68.33     26.47 o 
   0  12   8      225.26      216.15     39.07 o 
   1  12   8       16.40       10.12     29.83 o 
   2  12   8      125.09      162.58     65.03 o 
   3  12   8      150.42      481.65    104.38 o 
   4  12   8      219.22      219.74     78.69 o 
   5  12   8       40.05      116.70     93.24 o 
  -7  13   8     1085.48     1108.13     84.86 o 
  -6  13   8      349.19      334.90     46.70 o 
  -5  13   8      384.16      315.25     42.85 o 
  -4  13   8     3994.30     4186.72    127.42 o 
  -3  13   8     1082.57      960.54     61.84 o 
  -2  13   8      715.74      859.19     84.18 o 
  -1  13   8      611.12      621.43     50.62 o 
   0  13   8      659.52      701.48     60.92 o 
   1  13   8       14.93       31.37     28.27 o 
   2  13   8     1340.33     1237.08    143.57 o 
   3  13   8      817.06      728.11    122.05 o 
   4  13   8       10.67      -56.72     53.30 o 
   5  13   8      532.61      433.84    119.82 o 
  -7  14   8      173.86      116.75     41.53 o 
  -6  14   8      175.82      144.29     38.79 o 
  -5  14   8        5.76      -37.06     27.22 o 
  -4  14   8      177.67      254.54     39.37 o 
  -3  14   8     1397.49     1488.18     96.48 o 
  -2  14   8      117.25      127.62     33.04 o 
  -1  14   8      764.76      835.75     67.24 o 
   0  14   8     1848.02     1823.36     78.55 o 
   1  14   8      120.29       66.16     30.66 o 
   2  14   8      178.95      169.41     74.98 o 
   3  14   8      173.61      220.63     84.78 o 
   4  14   8       17.16       -9.80     56.72 o 
  -6  15   8      105.23      167.25     38.96 o 
  -5  15   8     1461.86     1464.44     79.70 o 
  -4  15   8       49.58       35.83     30.03 o 
  -3  15   8     1305.54     1172.12    103.76 o 
  -2  15   8       39.51       66.31     30.11 o 
  -1  15   8     1014.58      986.95     63.02 o 
   0  15   8      355.60      394.08     59.45 o 
   1  15   8     1922.91     1733.22    107.45 o 
   2  15   8      828.43     1062.92    139.42 o 
   3  15   8      198.24      112.99     74.24 o 
   4  15   8      457.85      450.77    101.70 o 
  -6  16   8     1067.94     1071.78     73.96 o 
  -5  16   8       74.16      120.22     37.46 o 
  -4  16   8      330.21      364.23     45.08 o 
  -3  16   8      984.82      942.77     63.83 o 
  -2  16   8      147.87      179.39     35.10 o 
  -1  16   8        6.29       13.22     26.86 o 
   0  16   8      546.32      613.16     53.24 o 
   1  16   8       39.92       15.81     29.46 o 
   2  16   8      669.67      601.07     79.36 o 
   3  16   8      371.27      445.87    105.86 o 
   4  16   8      124.48      129.62     84.63 o 
  -6  17   8      613.08      518.58     58.47 o 
  -5  17   8      206.08      237.34     43.09 o 
  -4  17   8       18.29       16.25     29.18 o 
  -3  17   8        8.05      -19.44     26.84 o 
  -2  17   8     1799.45     1754.89     83.61 o 
  -1  17   8      166.87      152.51     35.84 o 
   0  17   8      220.13      155.61     36.69 o 
   1  17   8     1149.71     1196.56     71.93 o 
   2  17   8       21.05      -44.67     61.02 o 
   3  17   8       75.92       72.16     72.16 o 
   4  17   8      357.98      519.95    119.22 o 
  -6  18   8       22.57        6.61     38.46 o 
  -5  18   8       19.86       29.86     33.04 o 
  -4  18   8      181.84      159.78     38.83 o 
  -3  18   8      117.35      133.96     39.88 o 
  -2  18   8        4.71       66.07     32.38 o 
  -1  18   8       43.49       86.91     35.20 o 
   0  18   8      447.41      488.83     50.57 o 
   1  18   8        1.65       42.90     34.03 o 
   2  18   8       84.26       96.83     48.19 o 
   3  18   8        7.02       22.27     73.35 o 
  -5  19   8      310.00      260.61     47.02 o 
  -4  19   8      614.09      567.30     56.75 o 
  -3  19   8       19.03       50.97     33.61 o 
  -2  19   8      158.32      181.11     38.65 o 
  -1  19   8      215.16      282.58     43.47 o 
   0  19   8       22.69        7.77     30.90 o 
   1  19   8      330.64      311.16     45.65 o 
   2  19   8      520.80      683.86    205.26 o 
   3  19   8      113.94       87.93     56.26 o 
  -5  20   8      145.16       93.87     43.74 o 
  -4  20   8        3.82       12.05     32.26 o 
  -3  20   8       36.56       34.27     33.30 o 
  -2  20   8      101.11      112.25     35.89 o 
  -1  20   8      153.53      166.93     40.09 o 
   0  20   8       38.16       70.50     35.13 o 
   1  20   8       29.56       22.92     37.29 o 
   2  20   8      197.83      137.91     56.33 o 
  -4  21   8      512.24      515.46     89.01 o 
  -3  21   8       47.52       52.00     34.64 o 
  -2  21   8      204.15      268.17     47.19 o 
  -1  21   8       28.86       33.97     33.58 o 
   0  21   8        4.87       13.79     31.21 o 
   1  21   8        7.05      -35.50     32.81 o 
   2  21   8      217.61      265.91     70.52 o 
  -4  22   8       95.43      154.82     53.38 o 
  -3  22   8      192.64      177.48     45.26 o 
  -2  22   8      119.95      129.58     38.92 o 
  -1  22   8      254.34      313.69     46.34 o 
   0  22   8      383.31      440.85     55.35 o 
   1  22   8       49.68       96.15     54.05 o 
  -3  23   8      777.36      731.75     69.71 o 
  -2  23   8      281.22      208.06     46.66 o 
  -1  23   8      311.22      352.90     50.88 o 
   0  23   8       45.86       20.85     35.11 o 
   1  23   8      497.49      503.67     84.65 o 
  -2  24   8       35.09      -48.55     47.36 o 
  -1  24   8       16.35       34.57     40.98 o 
  -7   1   9     2433.08     2584.04    197.62 o 
  -6   1   9      670.83      722.47    121.15 o 
  -5   1   9      149.67      129.17     74.09 o 
  -4   1   9     5891.65     6009.83    218.90 o 
  -3   1   9      527.00      458.90     47.02 o 
  -2   1   9       31.06       20.19     25.06 o 
  -1   1   9     3144.39     3174.36    113.71 o 
   0   1   9     2608.53     2402.57     77.55 o 
   1   1   9       14.44      -17.08     30.81 o 
   2   1   9     2848.20     3029.22    142.94 o 
   3   1   9     1258.64     1202.58     98.71 o 
   4   1   9      186.92      176.78     58.54 o 
   5   1   9      231.97      200.41     98.44 o 
  -7   2   9      224.41      200.79    104.15 o 
  -6   2   9      569.28      521.45     74.47 o 
  -5   2   9        2.23       45.62     44.49 o 
  -4   2   9      583.16      678.75     70.67 o 
  -3   2   9     1266.75     1368.00    122.64 o 
  -2   2   9      531.02      639.31     63.13 o 
  -1   2   9      173.96      192.64     29.72 o 
   0   2   9     1633.41     1669.84     63.05 o 
   1   2   9      314.98      425.17     57.65 o 
   2   2   9      689.98      576.01     72.41 o 
   3   2   9       19.71       90.99     52.22 o 
   4   2   9        2.09       28.84     49.52 o 
   5   2   9      291.08      367.62     72.38 o 
  -7   3   9      352.32      327.92     65.71 o 
  -6   3   9      273.46      406.35     69.13 o 
  -5   3   9      127.14       53.46     34.32 o 
  -4   3   9       35.11       90.76     34.29 o 
  -3   3   9      833.10      981.09    113.91 o 
  -2   3   9       79.95       98.37     27.47 o 
  -1   3   9     1391.84     1432.40    125.41 o 
   0   3   9       35.04       46.81     26.41 o 
   1   3   9      458.69      291.49     49.02 o 
   2   3   9      622.07      652.78     73.43 o 
   3   3   9      327.13      268.98     59.26 o 
   4   3   9       10.80       12.18     49.95 o 
   5   3   9       74.68       43.54     58.19 o 
  -7   4   9        5.48       -0.50     47.48 o 
  -6   4   9     2624.60     2612.99    169.48 o 
  -5   4   9     1289.69     1556.86     87.86 o 
  -4   4   9       10.82       22.38     29.30 o 
  -3   4   9      279.97      336.33     39.10 o 
  -2   4   9      272.48      350.15     38.30 o 
  -1   4   9      268.83      283.51     34.25 o 
   0   4   9     2224.34     1972.13     72.56 o 
   1   4   9       67.84       51.67     46.32 o 
   2   4   9     1398.57     1306.72    131.40 o 
   3   4   9      337.25      492.26     71.98 o 
   4   4   9      152.81      106.13     56.77 o 
   5   4   9      336.73      423.37    115.51 o 
  -7   5   9       94.75       56.13     51.44 o 
  -6   5   9       33.17       -1.55     33.94 o 
  -5   5   9       20.36       64.56     34.65 o 
  -4   5   9      228.33      332.68     46.70 o 
  -3   5   9      363.26      396.46     45.99 o 
  -2   5   9     1507.08     1541.73     86.49 o 
  -1   5   9     1244.50     1237.22     64.96 o 
   0   5   9      108.81      111.91     27.71 o 
   1   5   9        0.58       21.38     44.69 o 
   3   5   9      199.33      148.20     55.27 o 
   4   5   9      131.28      120.23     56.72 o 
   5   5   9       11.14       69.60     56.36 o 
  -7   6   9      209.20      278.98     52.57 o 
  -6   6   9      218.36      302.05     50.80 o 
  -5   6   9       17.61       35.63     39.16 o 
  -4   6   9       50.60       93.44     31.23 o 
  -3   6   9      464.10      477.35     44.50 o 
  -2   6   9      405.79      403.65     40.55 o 
  -1   6   9       90.00      133.05     29.39 o 
   0   6   9      737.99      857.59     63.09 o 
   1   6   9        3.74       77.50     53.90 o 
   2   6   9       33.18       -0.74     49.00 o 
   3   6   9       27.51       22.42     66.07 o 
   4   6   9       60.01       54.28     78.91 o 
   5   6   9      159.05      227.77     71.11 o 
  -7   7   9     1622.98     1661.53     98.56 o 
  -6   7   9      233.85      195.04     48.21 o 
  -5   7   9        1.56       -9.27     28.17 o 
  -4   7   9     2991.88     2968.78    100.61 o 
  -3   7   9       89.57      110.28     31.15 o 
  -2   7   9      329.48      339.95     39.49 o 
  -1   7   9     1806.92     1880.18    103.85 o 
   0   7   9     2384.14     2353.59     83.20 o 
   1   7   9      125.57      113.29     57.01 o 
   2   7   9     1394.57     1532.69    151.00 o 
   3   7   9      832.67      566.58    110.32 o 
   4   7   9      144.49      144.46     80.32 o 
  -7   8   9       50.86       78.03     46.35 o 
  -6   8   9       17.27       92.26     51.00 o 
  -5   8   9       89.63      138.81     34.24 o 
  -4   8   9      150.93      128.55     33.84 o 
  -3   8   9       20.48       34.83     27.38 o 
  -2   8   9      344.29      355.74     41.03 o 
  -1   8   9       15.05       74.06     32.53 o 
   0   8   9        0.63       55.56     27.68 o 
   1   8   9       25.19       17.52     58.05 o 
   2   8   9      147.30      130.51     65.63 o 
   3   8   9       83.65      148.92     78.69 o 
   4   8   9       37.14       56.57     68.15 o 
  -7   9   9     2194.10     2277.35    151.27 o 
  -6   9   9      269.39      191.78     39.85 o 
  -5   9   9      277.45      283.69     42.54 o 
  -4   9   9     3577.65     3485.42    114.72 o 
  -3   9   9       59.66       77.64     28.93 o 
  -2   9   9       11.23        5.41     24.77 o 
  -1   9   9     2210.04     2138.34    131.23 o 
   0   9   9     2371.55     2341.62     85.11 o 
   1   9   9       18.52       31.62     53.01 o 
   2   9   9     1557.77     1492.46    153.22 o 
   3   9   9      843.08      659.82    116.25 o 
   4   9   9        4.80       31.92     71.56 o 
  -7  10   9       24.59       75.05     46.28 o 
  -6  10   9      179.60      135.28     39.31 o 
  -5  10   9       10.14       -5.28     28.10 o 
  -4  10   9      950.47     1131.89     88.29 o 
  -3  10   9      342.56      397.46     44.44 o 
  -2  10   9      396.17      423.82     44.78 o 
  -1  10   9      496.71      642.64     51.93 o 
   0  10   9      755.30      979.67    102.99 o 
   1  10   9       83.91      100.07     60.87 o 
   2  10   9      351.50      386.77     90.12 o 
   4  10   9       13.17        5.35     74.68 o 
  -7  11   9      115.40       38.73     39.98 o 
  -6  11   9      306.12      403.55     50.81 o 
  -5  11   9      744.13      683.64     57.83 o 
  -4  11   9      909.88      863.64     61.79 o 
  -3  11   9     1207.10     1152.17     68.26 o 
  -2  11   9      193.69      175.99     36.20 o 
  -1  11   9     3064.78     3077.70    103.48 o 
   0  11   9       62.80       63.54     29.84 o 
   1  11   9      704.90      571.87     73.54 o 
   2  11   9      438.02      577.41    106.75 o 
   4  11   9      271.68      294.87     96.06 o 
  -6  12   9     1180.17     1321.97     79.29 o 
  -5  12   9      809.57      864.69     65.26 o 
  -4  12   9        4.81       13.34     27.45 o 
  -3  12   9      133.05      149.84     34.87 o 
  -2  12   9      830.18      832.36     60.14 o 
  -1  12   9      453.53      479.13     47.47 o 
   0  12   9      537.17      538.30     50.87 o 
   1  12   9       35.00       49.55     43.05 o 
   2  12   9      486.83      621.07    110.46 o 
   4  12   9      189.50       70.67     80.62 o 
  -6  13   9       35.00       -3.21     32.12 o 
  -5  13   9      260.19      396.68     49.87 o 
  -4  13   9       14.83       -9.78     27.93 o 
  -3  13   9       35.26       18.85     29.09 o 
  -2  13   9      964.16      994.53     66.41 o 
  -1  13   9      378.35      408.22     45.61 o 
   0  13   9       19.69        9.35     29.10 o 
   1  13   9      246.40      331.74     61.36 o 
   2  13   9       23.27      -60.43     46.03 o 
  -6  14   9        8.43      -17.76     35.01 o 
  -5  14   9        1.18      -24.04     29.98 o 
  -4  14   9       11.41       31.66     31.02 o 
  -3  14   9      161.87      119.05     35.18 o 
  -2  14   9      195.04      210.49     37.99 o 
  -1  14   9       12.41       23.44     28.78 o 
   0  14   9       92.89       52.14     32.04 o 
   1  14   9      139.19      188.44     71.19 o 
   2  14   9        0.97      -67.41     50.04 o 
   3  14   9       36.02      -16.63     73.79 o 
  -6  15   9      134.97      194.39     48.89 o 
  -5  15   9      439.43      453.04     53.46 o 
  -4  15   9      495.49      449.48     50.25 o 
  -3  15   9        2.97      -11.05     29.71 o 
  -2  15   9       78.56      102.25     33.18 o 
  -1  15   9     1007.80     1096.25     69.07 o 
   0  15   9      138.24      126.60     35.38 o 
   1  15   9       97.66      120.60     81.51 o 
   2  15   9      853.77      878.72    106.60 o 
   3  15   9       61.99      120.41     83.59 o 
  -5  16   9       48.94       75.05     57.48 o 
  -4  16   9        5.89      -23.69     28.81 o 
  -3  16   9      266.42      243.98     41.42 o 
  -2  16   9       66.22       65.02     32.69 o 
  -1  16   9       62.72       74.97     32.82 o 
   0  16   9       29.43       35.01     31.42 o 
   1  16   9       39.57       -0.69     41.63 o 
   2  16   9       91.49      131.08     50.58 o 
   3  16   9       75.04       97.10     82.70 o 
  -5  17   9       11.01       -3.86     34.82 o 
  -4  17   9      599.33      589.57     58.16 o 
  -3  17   9      104.21      124.40     37.53 o 
  -2  17   9      262.40      258.63     46.27 o 
  -1  17   9      538.92      590.54     56.28 o 
   0  17   9      352.96      422.44     49.86 o 
   1  17   9      113.72       80.75     51.18 o 
   2  17   9      873.76      712.80     92.87 o 
  -5  18   9        4.32       17.04     38.70 o 
  -4  18   9      219.32      254.87     47.08 o 
  -3  18   9      825.33      877.78     69.11 o 
  -2  18   9        5.30      -26.38     30.00 o 
  -1  18   9       75.43       88.22     34.78 o 
   0  18   9      254.80      262.75     44.34 o 
   1  18   9       77.73       88.30     53.98 o 
   2  18   9        6.54        3.63     50.19 o 
  -4  19   9      157.80      193.72     46.70 o 
  -3  19   9      502.12      495.41     57.29 o 
  -2  19   9      218.78      205.39     43.33 o 
  -1  19   9      533.13      518.08     56.90 o 
   0  19   9        4.41       -2.78     31.05 o 
   1  19   9      404.85      313.22     72.60 o 
  -3  20   9       20.25       76.92     41.18 o 
  -2  20   9       28.58       -2.95     34.51 o 
  -1  20   9       10.84      -17.18     33.19 o 
   0  20   9      111.11      151.19     41.83 o 
   1  20   9        0.44      -56.56     47.59 o 
  -2  21   9      766.90      787.39     88.64 o 
  -1  21   9        0.50      -19.12     35.72 o 
   0  21   9      123.54      194.35     96.67 o 
  -7   0  10      443.91      684.17    140.01 o 
  -5   0  10      903.70      957.36    131.40 o 
  -4   0  10      179.85       79.73     63.84 o 
  -3   0  10       75.20      121.45     65.33 o 
  -2   0  10      114.45      203.41     67.41 o 
   0   0  10      194.18      213.66     50.33 o 
   1   0  10      170.45      124.57     71.56 o 
   2   0  10      905.41      884.31    125.61 o 
   3   0  10       52.01       39.94     79.28 o 
   4   0  10      228.67      253.44     94.87 o 
  -7   1  10      186.36      224.34    106.31 o 
  -6   1  10       99.38      268.09     65.39 o 
  -5   1  10       19.53       25.83     65.63 o 
  -4   1  10      447.54      692.78    113.43 o 
  -3   1  10      452.26      447.94     91.31 o 
  -2   1  10      102.00      133.48     64.44 o 
  -1   1  10      644.60      793.11     60.67 o 
   0   1  10        6.00      -35.77     23.85 o 
   1   1  10       22.22       33.85     61.77 o 
   2   1  10      109.15      120.57     53.47 o 
   3   1  10      132.79       41.43     53.46 o 
   4   1  10       22.84        1.68     54.56 o 
  -7   2  10       61.05      114.49     66.54 o 
  -6   2  10       36.85       13.59     48.87 o 
  -5   2  10      129.11      237.46     69.04 o 
  -4   2  10      815.61      760.67    113.51 o 
  -3   2  10      674.98      625.73     75.63 o 
  -2   2  10      332.75      344.23     45.30 o 
  -1   2  10      209.83      252.82     41.65 o 
   0   2  10       90.71      121.12     35.27 o 
   1   2  10      181.47      121.45     63.70 o 
   2   2  10      304.84      272.81     92.72 o 
   3   2  10        0.05       35.19     54.99 o 
   4   2  10       86.94      114.23     56.90 o 
  -7   3  10     1806.81     2012.58    142.16 o 
  -6   3  10      171.91      305.69     68.95 o 
  -5   3  10       49.09       54.54     66.00 o 
  -4   3  10     2751.26     3071.43    152.55 o 
  -3   3  10      682.00      727.06     63.35 o 
  -2   3  10        5.69       35.25     30.57 o 
  -1   3  10     1846.49     2004.38    110.63 o 
   0   3  10     1022.90     1068.98    110.98 o 
   1   3  10        2.48       27.62     52.11 o 
   2   3  10     1825.45     1687.11    165.70 o 
   3   3  10      461.02      395.87    121.38 o 
   4   3  10       44.53       52.53     56.92 o 
  -6   4  10       81.64      106.06     65.11 o 
  -5   4  10       72.55       80.13     50.61 o 
  -4   4  10       19.01       56.05     37.07 o 
  -3   4  10        8.39        0.43     30.26 o 
  -2   4  10       13.26       25.00     32.06 o 
  -1   4  10       10.86       42.27     27.46 o 
   0   4  10      110.69      131.29     31.51 o 
   1   4  10       22.92       42.31     51.37 o 
   2   4  10       35.13       68.15     70.97 o 
   3   4  10       32.71       67.56     71.56 o 
   4   4  10       18.37      -19.05     57.16 o 
  -6   5  10      259.89      292.74     66.23 o 
  -5   5  10       62.50       52.05     52.23 o 
  -4   5  10     3397.27     3555.38    134.03 o 
  -3   5  10      980.19      938.09     70.73 o 
  -2   5  10      149.11      158.84     34.87 o 
  -1   5  10     2178.90     2274.04     85.68 o 
   0   5  10      537.85      519.54     58.80 o 
   1   5  10        2.78      -61.47     40.98 o 
   2   5  10     2149.85     2276.40    187.08 o 
   3   5  10      527.71      568.36    114.62 o 
  -6   6  10      161.18      158.94     63.10 o 
  -5   6  10        2.01        5.26     41.80 o 
  -4   6  10      455.93      506.99     62.11 o 
  -3   6  10     1295.71     1445.69     99.63 o 
  -2   6  10      381.72      445.83     46.50 o 
  -1   6  10      101.88      165.36     34.45 o 
   0   6  10      732.71      812.23     64.23 o 
   1   6  10      147.63      182.62     63.40 o 
   3   6  10       72.16       53.30     79.58 o 
  -6   7  10      418.37      508.41     64.69 o 
  -5   7  10      281.97      225.86     49.02 o 
  -4   7  10      671.58      742.30     67.81 o 
  -3   7  10      693.55      677.00     55.51 o 
  -2   7  10      132.42      146.76     36.22 o 
  -1   7  10      844.39      883.88     59.63 o 
   0   7  10        2.62       19.10     28.10 o 
   1   7  10      451.23      388.26     91.91 o 
   3   7  10      206.36      158.87     80.92 o 
  -6   8  10      655.71      779.50     76.09 o 
  -5   8  10      591.99      612.13     65.96 o 
  -4   8  10       16.35       50.32     36.00 o 
  -3   8  10      224.46      235.71     40.58 o 
  -2   8  10       13.54       82.70     31.88 o 
  -1   8  10      379.61      430.51     46.25 o 
   0   8  10      282.80      194.04     36.55 o 
   1   8  10      609.84      662.64    111.80 o 
   2   8  10      851.30     1144.88    143.43 o 
   3   8  10      112.05       70.67     73.79 o 
  -6   9  10        2.67      -24.16     39.30 o 
  -5   9  10      472.63      510.32     63.16 o 
  -4   9  10      112.55      145.18     38.75 o 
  -3   9  10        1.77        9.16     29.91 o 
  -2   9  10     1254.92     1230.86     70.34 o 
  -1   9  10      380.40      373.87     68.71 o 
   0   9  10       51.52       75.57     33.99 o 
   1   9  10      221.13      287.70    175.12 o 
   2   9  10        0.77      -63.10     53.01 o 
   3   9  10        5.14      -30.73     66.52 o 
  -6  10  10       20.08        0.88     41.52 o 
  -5  10  10        4.23        7.53     32.29 o 
  -4  10  10      192.98      160.24     38.71 o 
  -3  10  10        4.32      -41.08     27.38 o 
  -2  10  10      107.46      130.03     35.60 o 
  -1  10  10        2.80      -11.20     28.42 o 
   0  10  10       77.20       72.82     33.30 o 
   1  10  10      329.65      441.69    154.04 o 
   2  10  10      142.61      208.75     82.70 o 
   3  10  10        5.82       48.85     83.89 o 
  -5  11  10       63.94       65.15     37.61 o 
  -4  11  10     1572.22     1591.70     84.41 o 
  -3  11  10      247.48      270.44     42.81 o 
  -2  11  10      104.00      203.33     47.77 o 
  -1  11  10      641.34      819.63     68.42 o 
   0  11  10      229.43      246.56     39.91 o 
   1  11  10      127.08      134.74     51.63 o 
   2  11  10      365.65      488.63    107.79 o 
   3  11  10       45.80      -32.22     69.04 o 
  -5  12  10       13.19      -27.66     39.28 o 
  -4  12  10       14.26       -8.27     31.13 o 
  -3  12  10      411.42      421.12     49.98 o 
  -2  12  10        9.28       -6.23     28.59 o 
  -1  12  10       83.06       73.51     33.05 o 
   0  12  10      145.50      123.29     37.87 o 
   1  12  10        5.97       69.73     52.34 o 
   2  12  10       83.35       74.09     72.60 o 
  -5  13  10      159.14      162.07     44.17 o 
  -4  13  10      650.93      757.25     63.67 o 
  -3  13  10      194.09      174.05     39.83 o 
  -2  13  10      283.07      377.57     47.15 o 
  -1  13  10      533.65      551.82     54.36 o 
   0  13  10      381.16      411.06     49.65 o 
   1  13  10       10.42       -8.97     42.46 o 
   2  13  10      676.73      653.05    116.18 o 
  -5  14  10       77.97       81.85     41.79 o 
  -4  14  10      233.60      300.17     48.00 o 
  -3  14  10     1588.54     1797.67    142.72 o 
  -2  14  10       26.09        3.14     31.84 o 
  -1  14  10       56.35       25.32     32.04 o 
   0  14  10      187.48      173.76     40.77 o 
   1  14  10        9.14       48.90     51.82 o 
   2  14  10      154.67      157.76     69.86 o 
  -4  15  10      118.39       90.06     41.75 o 
  -3  15  10      121.60      139.53     38.22 o 
  -2  15  10      214.86      172.47     40.48 o 
  -1  15  10      430.64      392.95     51.13 o 
   0  15  10        3.80       30.26     35.51 o 
   1  15  10      551.52      634.31    162.13 o 
  -4  16  10       66.76       64.14     42.83 o 
  -3  16  10      257.54      259.22     65.38 o 
  -2  16  10       81.39       99.23     38.49 o 
  -1  16  10       76.23       75.38     38.63 o 
   0  16  10       60.97       79.61     38.63 o 
   1  16  10       43.32       24.39     54.64 o 
  -3  17  10      195.29      153.37     47.05 o 
  -2  17  10      697.64      731.36     65.13 o 
  -1  17  10       50.04       52.34     44.08 o 
   0  17  10        9.96       -0.86     42.75 o 
  -2  18  10       50.03       45.69     39.97 o 
  -1  18  10       11.55       -6.26     36.52 o 
  -5   1  11       12.11      -55.53     79.28 o 
  -4   1  11     1482.91     1617.71    122.52 o 
  -3   1  11      331.90      330.84     65.91 o 
  -2   1  11       39.95       20.19     66.52 o 
  -1   1  11     1396.87     1684.43    156.94 o 
   1   1  11      133.07      187.37     91.76 o 
   2   1  11      389.32      564.94    115.66 o 
  -5   2  11       59.72       58.69     88.79 o 
  -4   2  11      138.12      142.00     56.74 o 
  -3   2  11      524.64      623.84     81.72 o 
  -2   2  11      830.03      961.36     90.01 o 
  -1   2  11      543.22      490.55     67.60 o 
   0   2  11       22.10       89.38     63.40 o 
   2   2  11      167.99      194.06     93.24 o 
  -5   3  11        0.15       -3.04     55.47 o 
  -4   3  11      255.35      351.64     71.55 o 
  -3   3  11       50.06       98.17     52.33 o 
  -2   3  11       67.67       35.95     48.29 o 
  -1   3  11      607.59      755.79     64.71 o 
   0   3  11       54.56       32.96     50.63 o 
   2   3  11       20.25       22.12     80.77 o 
  -5   4  11      557.39      605.44    159.16 o 
  -4   4  11        1.27       70.22     51.34 o 
  -3   4  11      201.05      311.79    118.04 o 
  -2   4  11      137.82      182.45     42.55 o 
  -1   4  11     1510.73     1357.17     81.66 o 
   0   4  11       81.84       88.94     58.80 o 
   1   4  11       37.23       64.59     65.03 o 
   2   4  11      259.87      310.16    103.04 o 
  -5   5  11      185.88      146.53     70.67 o 
  -4   5  11      289.42      393.24     70.19 o 
  -3   5  11      108.93      182.03     44.59 o 
  -2   5  11       35.76       57.26     50.80 o 
  -1   5  11      133.81      143.63     40.08 o 
   0   5  11        1.22      -12.62     45.73 o 
   1   5  11        7.45       36.97     63.70 o 
   2   5  11        3.20       32.52     77.95 o 
  -5   6  11       15.54      137.17     64.13 o 
  -4   6  11      123.98      326.11     69.00 o 
  -3   6  11      105.74      209.00     45.96 o 
  -2   6  11      563.81      573.69     80.74 o 
  -1   6  11      392.90      433.04     68.02 o 
   0   6  11        1.97      -32.56     37.02 o 
   1   6  11        8.25       27.81     45.88 o 
   2   6  11      178.91      141.64     90.27 o 
  -5   7  11       95.19      151.23     69.24 o 
  -4   7  11      853.67     1091.06     84.50 o 
  -3   7  11      455.71      575.93     65.60 o 
  -2   7  11       42.79       74.52     39.33 o 
  -1   7  11      699.64      822.65     62.02 o 
   0   7  11      466.78      362.15     83.29 o 
   1   7  11        3.16       23.45     44.19 o 
   2   7  11      218.18      213.36     95.91 o 
  -5   8  11        6.04      -23.23     43.90 o 
  -4   8  11        1.15       -0.66     46.10 o 
  -3   8  11       46.59       33.53     40.39 o 
  -2   8  11       58.85       89.80     41.97 o 
  -1   8  11        0.01       24.26     33.73 o 
   0   8  11       19.37        4.80     41.13 o 
   1   8  11       74.06      101.82     82.03 o 
  -4   9  11      979.13      982.89     85.32 o 
  -3   9  11      430.88      400.19     57.53 o 
  -2   9  11      156.82      152.09     39.55 o 
  -1   9  11     1155.33     1210.01     73.95 o 
   0   9  11      627.45      617.47     94.35 o 
   1   9  11        0.67      -48.06     39.32 o 
  -4  10  11       62.14       33.96     41.11 o 
  -3  10  11      357.04      576.73     63.96 o 
  -2  10  11      256.22      268.32     44.37 o 
  -1  10  11      140.03      118.23     38.36 o 
   0  10  11       37.20       51.64     77.58 o 
   1  10  11        9.95      -30.72     42.52 o 
  -4  11  11      519.69      703.32     82.73 o 
  -3  11  11      184.90      167.67     40.45 o 
  -2  11  11       84.79      159.93     39.43 o 
  -1  11  11      463.40      526.01     55.45 o 
   0  11  11       12.54      -48.25     43.46 o 
   1  11  11      148.10      268.38    136.22 o 
  -3  12  11        2.35        8.73     35.95 o 
  -2  12  11      247.01      252.84     43.56 o 
  -1  12  11      551.96      465.54     53.62 o 
   0  12  11      164.89      166.89     59.00 o 
  -3  13  11       13.32        2.48     36.33 o 
  -2  13  11       71.42      129.79     42.35 o 
  -1  13  11      169.19      246.38     45.58 o 
   0  13  11        0.74       -7.71     51.12 o 
  -2  14  11      249.79      214.70     69.84 o 
  -3   0  12       38.19     -116.03     77.35 o 
  -2   0  12      246.97      203.85     98.59 o 
  -1   0  12     1022.35     1211.99    150.11 o 
  -3   1  12       63.91       -7.57     84.18 o 
  -2   1  12        1.09      120.42     62.98 o 
  -1   1  12       50.82       82.56     65.51 o 
  -3   2  12       73.96       37.86     84.78 o 
  -2   2  12      190.36      311.65    100.96 o 
  -1   2  12      162.35      147.58     88.49 o 
  -3   3  12      696.90      808.86    135.85 o 
  -2   3  12       44.83      125.92     66.96 o 
  -1   3  12      552.88      737.77    130.36 o 
  -3   4  12       11.82        0.10     57.61 o 
  -2   4  12        2.18       58.35     53.26 o 
  -1   4  12       28.75      -42.19     46.90 o 
  -3   5  12      438.90      582.62     94.80 o 
  -2   5  12       36.36       81.99     54.33 o 
  -1   5  12      569.13      571.77     66.16 o 
  -2   6  12      142.84      176.62     60.09 o 
  -1   6  12      163.49      142.82     46.47 o 
                                                 
